# Supplementary material for: Dynamics of the chili pepper transcriptome during fruit development
Source: BMC Genomics. 2014 Feb 21;15:143. doi: 10.1186/1471-2164-15-143 (PMC3936869; doi:10.1186/1471-2164-15-143)
Supplement: Additional file 2 — Excel file containing the identifiers, descriptions, pattern of expression, Q values and expression (in TPM) for all the chili genes in this study. [file 1471-2164-15-143-S2.xlsx]

## Sheet: chili_genes.txt
id	description	pattern	Q10to20	Q20to40	Q40to60	TPM10	TPM20	TPM40	TPM60
AT1G01300.1	Eukaryotic aspartyl protease family protein	1	6.07764e-07	1.18453e-05	2.28375e-17	240.241	143.811	68.4981	9.10431
AT1G01620.1	plasma membrane intrinsic protein 1C	1	0.000654748	0.00537358	5.7279e-36	2098.89	1689.41	2230.68	870.979
AT1G02205.3	Fatty acid hydroxylase superfamily	1	2.37495e-27	9.18393e-20	8.05978e-09	526.599	256.632	79.1659	26.8794
AT1G05680.1	Uridine diphosphate glycosyltransferase 74E2	1	6.18338e-42	1.69916e-22	6.53803e-12	855.321	393.179	133.066	46.3886
AT1G08040.1	Protein of unknown function (DUF707)	1	2.04994e-75	1.57453e-08	0.000677862	910.019	282.779	139.242	81.9388
AT1G08470.1	strictosidine synthase-like 3	1	3.87827e-06	0.000818331	0.00933629	98.6703	49.3895	21.8969	7.80369
AT1G11680.1	CYTOCHROME P450 51G1	1	1.8273e-10	5.00232e-07	4.38889e-19	551.803	352.021	200.441	63.2966
AT1G55265.1	Protein of unknown function, DUF538	1	0.000708507	7.05608e-06	1.79767e-32	283.141	195.621	98.2555	4.33539
AT1G64660.1	methionine gamma-lyase	1	8.24573e-39	3.38719e-11	2.62774e-23	427.929	151.558	55.0231	0.867077
AT1G70370.1	polygalacturonase 2	1	1.38969e-46	4.0214e-10	3.03479e-25	456.886	149.621	57.8304	0.867077
AT1G78230.1	Outer arm dynein light chain 1 protein	1	4.50212e-26	1.14909e-06	0.000891811	254.183	92.9685	37.6178	15.1738
AT2G02360.1	phloem protein 2-B10	1	2.6689e-12	2.27971e-12	6.56908e-35	932.005	549.579	226.83	26.4459
AT2G05790.1	O-Glycosyl hydrolases family 17 protein	1	6.18008e-08	3.15419e-23	1.24683e-40	535.179	352.506	102.747	3.46831
AT2G05990.1	NAD(P)-binding Rossmann-fold superfamily protein	1	0.0097705	0.0058359	1.36592e-08	191.978	137.516	85.9034	30.7812
AT2G22590.1	UDP-Glycosyltransferase superfamily protein	1	0.00225222	2.29109e-30	4.79398e-07	206.457	146.716	19.0896	1.30062
AT2G27880.1	Argonaute family protein	1	1.42712e-05	3.0128e-06	1.72485e-38	314.243	214.021	112.292	6.06954
AT2G28470.1	beta-galactosidase 8	1	0.000293316	9.74994e-10	4.45698e-27	267.59	187.874	78.6044	5.20246
AT2G28790.1	Pathogenesis-related thaumatin superfamily protein	1	1.07153e-51	1.9804e-16	0.000886129	316.925	74.0843	11.2292	0.867077
AT2G34700.1	Pollen Ole e 1 allergen and extensin family protein	1	2.25639e-134	2.07436e-72	0.00277829	1164.74	266.316	7.86044	0.433539
AT2G36830.1	gamma tonoplast intrinsic protein	1	3.08385e-97	0.00585305	1.94653e-39	2722.01	1054.61	740.004	192.925
AT2G39540.1	Gibberellin-regulated family protein	1	2.07193e-16	5.10211e-12	0.000106868	168.919	62.4632	11.7907	0
AT2G47500.1	P-loop nucleoside triphosphate hydrolases superfamily protein with CH (Calponin Homology) domain	1	4.77798e-15	1.54422e-08	0.000913459	155.513	51.8106	12.9136	1.73415
AT3G10050.1	L-O-methylthreonine resistant 1	1	6.53668e-79	7.55824e-06	7.05183e-05	580.224	153.979	76.92	34.6831
AT3G14310.1	pectin methylesterase 3	1	1.07148e-11	5.19472e-61	3.24577e-24	712.678	483.242	65.1294	3.90185
AT3G15540.1	indole-3-acetic acid inducible 19	1	5.22149e-14	2.24203e-12	3.12034e-08	210.211	85.2211	19.6511	0
AT3G16150.1	N-terminal nucleophile aminohydrolases (Ntn hydrolases) superfamily protein	1	9.61272e-12	1.87639e-32	2.18744e-09	292.257	163.663	21.8969	0
AT3G20820.1	Leucine-rich repeat (LRR) family protein	1	2.92658e-33	1.05091e-05	1.22101e-09	225.226	61.0106	22.4584	0
AT3G25830.1	terpene synthase-like sequence-1,8-cineole	1	0.000830251	1.78036e-42	2.72616e-12	325.505	244.042	33.1261	2.16769
AT3G45140.1	lipoxygenase 2	1	3.22117e-211	4.05054e-25	2.45334e-159	4155.95	1293.81	532.264	1.73415
AT3G51670.1	SEC14 cytosolic factor family protein / phosphoglyceride transfer family protein	1	2.53979e-05	0.00457687	0.00460133	54.6977	22.7579	7.29898	0.433539
AT3G61490.1	Pectin lyase-like superfamily protein	1	0.00484609	7.82763e-41	2.79341e-05	444.553	354.442	66.2523	28.18
AT4G13930.1	serine hydroxymethyltransferase 4	1	0.00691837	0.00730657	9.13546e-06	350.709	276	181.913	98.4132
AT4G15440.1	hydroperoxide lyase 1	1	5.6021e-55	1.518e-23	0.00038877	357.68	92.0001	10.1063	0
AT4G15560.1	Deoxyxylulose-5-phosphate synthase	1	9.92972e-53	1.15274e-07	1.40843e-08	1080.55	445.958	254.903	131.796
AT4G18020.1	CheY-like two-component responsive regulator family protein	1	3.87938e-05	8.08535e-07	2.75393e-05	128.164	74.5685	27.5115	6.50308
AT4G22290.1	Ubiquitin-specific protease family C19-related protein	1	0.000426459	0.0058663	1.35842e-11	98.1341	57.1369	28.073	0
AT5G15140.1	Galactose mutarotase-like superfamily protein	1	0.00608335	4.06909e-11	5.82898e-22	193.587	139.453	50.5314	0.433539
AT5G35630.1	glutamine synthetase 2	1	0.00108076	0.00442683	0.000477604	151.759	99.7474	57.2689	26.4459
AT5G39960.1	GTP binding;GTP binding	1	3.40071e-31	7.15227e-75	2.99758e-09	770.594	376.716	25.8272	2.16769
AT5G41050.1	Pollen Ole e 1 allergen and extensin family protein	1	5.14173e-05	7.13359e-09	0.00248874	82.5828	42.1263	7.86044	0.433539
AT5G48460.1	Actin binding Calponin homology (CH) domain-containing protein	1	7.18039e-08	1.03179e-11	1.40967e-08	161.948	84.7369	21.8969	0
AT5G49690.1	UDP-Glycosyltransferase superfamily protein	1	0.0050996	4.82371e-12	4.42997e-23	478.337	377.684	176.86	42.0532
AT5G51750.1	subtilase 1.3	1	0.000685794	6.04417e-08	1.42469e-17	157.658	103.137	40.4251	0
AT5G59310.1	lipid transfer protein 4	1	3.90952e-295	2.05795e-60	0.0027843	1838.81	217.895	9.54482	0.867077
AT5G60660.1	plasma membrane intrinsic protein 2;4	1	0.00509229	2.98815e-60	1.45352e-06	365.187	274.548	16.2823	0.433539
AT5G63180.1	Pectin lyase-like superfamily protein	1	0.00185415	0.00494746	0.00460133	46.6539	22.7579	7.29898	0.433539
Solyc05g012380.2.1	Glucan endo-1 3-beta-glucosidase 1 (AHRD V1 *-*- B6TW10_MAIZE); contains Interpro domain(s) IPR012946 X8	1	0.0014164	0.0031296	5.71033e-09	85.264	49.3895	23.0199	1.30062
Solyc05g051750.2.1	Prosystemin (AHRD V1 ***- Q5MBK9_BETVU); contains Interpro domain(s) IPR009966 Prosystemin	1	0.0072973	4.60437e-06	0.000112677	73.4665	44.5474	12.9136	0.433539
Solyc07g054310.1.1	Gty37 protein (AHRD V1 ***- Q65A67_GERHY)	1	0.000586718	1.76527e-67	2.7517e-12	468.148	362.19	29.1959	0
Solyc10g007870.2.1	Tumor-related protein (AHRD V1 ***- Q40447_9SOLA)	1	1.39024e-27	0	3.52374e-36	24382.8	14493.4	101.624	5.20246
XP_002528179.1	conserved hypothetical protein [Ricinus communis]1140	1	2.13765e-13	5.16662e-162	1.17402e-20	1722.44	1276.38	48.2856	0.867077
AT1G09750.1	Eukaryotic aspartyl protease family protein	2	4.14199e-68	4.63367e-17	0.484565	299.765	46.4842	2.24584	0
AT1G10640.1	Pectin lyase-like superfamily protein	2	3.01711e-19	5.93769e-13	0.789426	123.874	34.8632	1.68438	0
AT1G12060.1	BCL-2-associated athanogene 5	2	8.52541e-12	9.43727e-13	0.135949	467.075	286.169	117.907	85.4071
AT1G21740.1	Protein of unknown function (DUF630 and DUF632)	2	0.000429687	0.000435503	0.17099	58.9877	29.0527	8.4219	2.60123
AT1G25510.1	Eukaryotic aspartyl protease family protein	2	0.000591673	9.91471e-05	0.28047	64.3502	32.9263	10.1063	3.46831
AT1G29900.1	carbamoyl phosphate synthetase B	2	7.48073e-11	1.42596e-07	1	181.253	88.6106	33.6876	38.1514
AT1G31650.1	RHO guanyl-nucleotide exchange factor 14	2	0.000158651	3.54849e-05	0.311693	56.8427	25.6632	5.05314	1.30062
AT1G31800.1	cytochrome P450, family 97, subfamily A, polypeptide 3	2	0.000411781	2.59825e-09	1	69.1765	36.3158	3.93022	4.76892
AT1G61120.1	terpene synthase 04	2	7.00159e-198	6.91695e-23	0.789426	757.187	58.5895	1.68438	0
AT1G62440.1	leucine-rich repeat/extensin 2	2	0.000596748	0.00241161	0.185643	52.5527	25.179	7.29898	16.0409
AT1G65900.1	unknown protein; FUNCTIONS IN: molecular_function unknown; INVOLVED IN: biological_process unknown; LOCATED IN: endomembrane system; EXPRESSED IN: 21 plant structures; EXPRESSED DURING: 13 growth sta	2	0.000680397	1.52725e-07	0.789426	47.1901	21.7895	1.68438	0
AT1G67750.1	Pectate lyase family protein	2	0.000492229	3.16912e-05	1	38.6101	15.979	1.12292	0
AT1G68560.1	alpha-xylosidase 1	2	6.83555e-11	8.20315e-20	1	187.688	92.9685	14.0365	13.0062
AT1G69530.3	expansin A1	2	4.75001e-10	2.37419e-13	1	91.699	32.4421	1.12292	1.30062
AT1G70210.1	CYCLIN D1;1	2	1.80575e-10	0.000375159	0.0837005	103.497	39.7053	13.475	4.76892
AT1G77510.1	PDI-like 1-2	2	2.21094e-34	2.7282e-17	0.0615403	559.847	255.179	89.8336	125.293
AT1G78430.1	ROP interactive partner 2	2	1.00204e-10	1.43887e-05	0.165313	74.539	23.2421	3.93022	0
AT2G10940.1	Bifunctional inhibitor/lipid-transfer protein/seed storage 2S albumin superfamily protein	2	6.8198e-44	1.63751e-06	0.103345	188.224	30.5053	4.49168	0.433539
AT2G36780.1	UDP-Glycosyltransferase superfamily protein	2	2.58177e-14	7.05956e-05	0.333154	343.737	185.937	103.87	78.904
AT2G37640.1	Barwin-like endoglucanases superfamily protein	2	2.21657e-08	2.72612e-06	1	68.6402	24.2105	2.8073	0.867077
AT2G37660.1	NAD(P)-binding Rossmann-fold superfamily protein	2	9.06486e-16	0.00632183	0.0216274	289.576	141.874	87.0263	129.628
AT2G42380.2	Basic-leucine zipper (bZIP) transcription factor family protein	2	1.62984e-10	0.000111913	1	50.4077	11.1368	0.56146	0
AT2G47440.1	Tetratricopeptide repeat (TPR)-like superfamily protein	2	1.77088e-13	5.87803e-08	0.484565	94.3803	28.0842	2.8073	0
AT3G04790.1	Ribose 5-phosphate isomerase, type A protein	2	0.00177982	0.00124151	1	118.512	73.6	38.1793	32.0819
AT3G06350.1	dehydroquinate dehydratase, putative / shikimate dehydrogenase, putative	2	0.00894583	7.28627e-08	0.0155298	215.037	160.758	69.621	39.452
AT3G08030.1	Protein of unknown function, DUF642	2	9.97588e-20	1.77014e-07	0.521825	209.674	82.3158	29.7574	41.1862
AT3G11690.1	unknown protein; FUNCTIONS IN: molecular_function unknown; INVOLVED IN: biological_process unknown; LOCATED IN: chloroplast; EXPRESSED IN: 24 plant structures; EXPRESSED DURING: 15 growth stages; BES	2	1.1485e-09	0.00851932	0.0932499	57.9152	15.979	3.93022	0
AT3G13560.1	O-Glycosyl hydrolases family 17 protein	2	6.16529e-13	3.95203e-08	0.0142743	127.628	48.4211	10.6677	2.16769
AT3G16300.1	Uncharacterised protein family (UPF0497)	2	1.885e-05	2.75936e-07	1	51.4802	20.3369	1.12292	0
AT3G17680.2	Kinase interacting (KIP1-like) family protein	2	0.000632659	2.24915e-09	0.819226	57.9152	27.6	2.24584	0
AT3G20395.1	RING/U-box superfamily protein	2	0.000279419	0.000928527	1	32.1751	11.1368	1.12292	0
AT3G21880.1	B-box type zinc finger protein with CCT domain	2	0.00443151	3.65992e-09	0.789426	53.6252	28.0842	1.68438	0
AT3G26060.2	Thioredoxin superfamily protein	2	4.5168e-05	0.006443	0.0125996	132.99	77.9579	44.3553	21.6769
AT3G26310.1	cytochrome P450, family 71, subfamily B, polypeptide 35	2	5.98275e-54	4.25135e-48	0.0280313	587.196	201.916	15.7209	5.20246
AT3G29360.1	UDP-glucose 6-dehydrogenase family protein	2	2.93474e-06	1.00808e-08	1	66.4952	27.6	1.68438	0.433539
AT3G52500.1	Eukaryotic aspartyl protease family protein	2	6.52415e-25	0.00427009	0.789426	89.0178	12.1053	1.68438	0
AT3G53420.1	plasma membrane intrinsic protein 2A	2	2.50414e-05	1.5549e-18	0.0286852	116.903	62.4632	5.6146	0
AT3G57560.1	N-acetyl-l-glutamate kinase	2	5.31338e-05	1.63421e-05	0.322409	135.672	81.3474	35.372	23.8446
AT4G02940.1	oxidoreductase, 2OG-Fe(II) oxygenase family protein	2	0.00055264	0.00516074	0.456842	41.2914	17.4316	4.49168	1.30062
AT4G03400.1	Auxin-responsive GH3 family protein	2	0.000127917	1.96192e-08	1	53.6252	23.7263	1.12292	0
AT4G12390.1	pectin methylesterase inhibitor 1	2	6.69548e-07	3.5294e-08	0.679623	268.126	169.958	76.3586	90.6096
AT4G12910.1	serine carboxypeptidase-like 20	2	7.04484e-42	7.37314e-28	0.0284419	526.063	206.758	42.671	68.9326
AT4G20940.1	Leucine-rich receptor-like protein kinase family protein	2	0.000152875	1.20448e-06	0.244707	71.8577	35.8316	7.86044	2.60123
AT4G28250.1	expansin B3	2	1.80768e-07	1.62831e-06	0.484565	63.2777	22.7579	2.24584	0
AT4G29270.1	HAD superfamily, subfamily IIIB acid phosphatase	2	2.22499e-07	7.24676e-24	1	112.613	55.2	0.56146	0.433539
AT4G30170.1	Peroxidase family protein	2	3.13363e-07	1.54732e-20	0.492281	119.584	60.5264	3.93022	0.867077
AT4G35420.1	dihydroflavonol 4-reductase-like1	2	3.925e-15	2.14983e-19	0.484565	141.034	52.2948	2.24584	0
AT4G39330.1	cinnamyl alcohol dehydrogenase 9	2	0.00355763	2.49184e-08	0.484565	56.3064	29.0527	2.8073	0
AT4G39730.1	Lipase/lipooxygenase, PLAT/LH2 family protein	2	4.82233e-19	4.82371e-12	1	312.098	144.295	49.4085	44.6545
AT5G06150.1	Cyclin family protein	2	6.56009e-45	0.00795282	0.30105	155.513	18.8842	5.6146	1.30062
AT5G08130.5	basic helix-loop-helix (bHLH) DNA-binding superfamily protein	2	0.00027868	0.0050367	0.960008	89.0178	49.8737	22.4584	29.0471
AT5G10560.1	Glycosyl hydrolase family protein	2	0.0018207	0.000690321	0.0139002	144.788	97.3264	50.5314	27.7465
AT5G15900.1	TRICHOME BIREFRINGENCE-LIKE 19	2	0.0042026	2.29978e-13	0.316783	149.078	103.137	26.3886	16.0409
AT5G16250.1	unknown protein; BEST Arabidopsis thaliana protein match is: unknown protein (TAIR:AT3G02640.1); Has 1807 Blast hits to 1807 proteins in 277 species: Archae - 0; Bacteria - 0; Metazoa - 736; Fungi -	2	2.92875e-32	0.00116317	1	92.7715	7.74737	0	0
AT5G17050.1	UDP-glucosyl transferase 78D2	2	5.96685e-07	4.54541e-10	1	59.5239	21.7895	0	0
AT5G18700.1	Protein kinase family protein with ARM repeat domain	2	1.44907e-23	0.00643468	0.0303202	103.497	18.8842	5.6146	0.433539
AT5G43020.1	Leucine-rich repeat protein kinase family protein	2	4.00145e-11	3.58158e-07	0.789426	74.0027	20.8211	1.68438	0
AT5G45300.1	beta-amylase 2	2	0.000148539	5.80756e-17	1	191.442	123.474	28.6345	25.1452
AT5G49810.1	methionine S-methyltransferase	2	0.00758658	0.00740062	1	43.4364	22.2737	6.73752	8.67077
AT5G54060.1	UDP-glucose:flavonoid 3-o-glucosyltransferase	2	3.07007e-05	9.22674e-10	0.286675	91.1628	47.4527	8.98336	16.4745
AT5G55450.1	Bifunctional inhibitor/lipid-transfer protein/seed storage 2S albumin superfamily protein	2	2.46517e-33	5.02124e-07	0.0286852	156.585	31.4737	5.6146	0
AT5G62200.1	Embryo-specific protein 3, (ATS3)	2	4.48741e-49	9.41758e-05	0.0781301	391.464	115.726	60.0762	38.5849
AT5G62790.2	1-deoxy-D-xylulose 5-phosphate reductoisomerase	2	4.70379e-23	0.00438443	0.176059	393.609	185.453	120.152	90.6096
comp11685_c0	NULL	2	0.000724373	0.0039793	1	26.2763	8.23158	0.56146	0
comp18903_c0	NULL	2	0.0016786	0.000254314	0.0923884	55.2339	28.0842	7.86044	18.2086
contig01090	LP1; LP1 (nonspecific lipid transfer protein 1)	2	5.204e-12	9.15211e-05	1	70.249	18.4	2.24584	0.433539
NP_001234987.1	protease inhibitor precursor [Glycine max]790	2	3.81305e-39	1.70526e-09	1	152.832	22.2737	0	0.433539
Solyc02g078040.2.1	Pistil extensin like protein (Fragment) (AHRD V1 *-*- Q40552_TOBAC); contains Interpro domain(s) IPR006041 Pollen Ole e 1 allergen and extensin	2	9.92972e-53	2.49542e-30	1	322.824	79.4106	1.68438	0.433539
Solyc04g008470.2.1	Defensin protein (AHRD V1 ***- B1N682_SOLPI); contains Interpro domain(s) IPR008177 Gamma Purothionin	2	1.33175e-70	1.35796e-15	1	259.546	32.9263	0	0
Solyc04g074770.2.1	Unknown Protein (AHRD V1)	2	9.82879e-07	4.14903e-11	0.0286852	93.844	42.1263	5.6146	0
Solyc05g008150.2.1	Metallocarboxypeptidase inhibitor (AHRD V1 ***- O24373_SOLTU); contains Interpro domain(s) IPR009632 Putative metallocarboxypeptidase inhibitor	2	0	3.8444e-47	0.288686	1576.04	133.158	2.8073	0
Solyc05g053080.2.1	Unknown Protein (AHRD V1)	2	4.99178e-06	2.24453e-05	0.0352552	291.185	187.874	81.9731	126.593
Solyc07g065530.1.1	Unknown Protein (AHRD V1)	2	1.33662e-09	2.34726e-06	1	69.7127	21.7895	2.24584	0.867077
XP_002316632.1	polyphenol oxidase [Populus trichocarpa]5900	2	7.02855e-80	2.10524e-26	1	439.19	74.5685	2.24584	1.30062
XP_002331793.1	polyphenol oxidase [Populus trichocarpa]5810	2	6.35286e-07	2.44317e-06	1	46.6539	15.0105	0	0
XP_002974314.1	hypothetical protein SELMODRAFT_101213 [Selaginella moellendorffii]5890	2	7.91223e-05	7.00438e-06	1	34.8564	11.6211	0	0
XP_003631830.1	PREDICTED: protein TAP1 precursor-like [Vitis vinifera]1030	2	0.000380695	6.74251e-16	0.0519243	94.9165	54.2316	5.05314	0
AT1G17860.1	Kunitz family trypsin and protease inhibitor protein	3	1.6274e-67	5.11725e-79	2.13249e-15	2823.37	1334	190.335	434.839
AT1G26800.1	RING/U-box superfamily protein	3	1.65746e-12	0.000179118	5.62909e-25	254.72	133.642	72.9898	277.898
AT1G76160.1	SKU5 similar 5	3	6.54174e-08	1.09524e-11	9.08474e-89	602.211	382.042	155.524	1112.46
AT1G78570.1	rhamnose biosynthesis 1	3	2.75625e-38	1.97683e-35	3.71035e-05	1630.74	915.643	272.87	425.301
AT2G02147.1	low-molecular-weight cysteine-rich 73	3	2.07716e-96	5.14836e-127	9.00303e-290	14411.2	4821.29	447.484	14327.6
AT2G28190.1	copper/zinc superoxide dismutase 2	3	9.48083e-06	2.79266e-06	9.93523e-12	228.979	148.653	72.9898	185.121
AT4G38460.1	geranylgeranyl reductase	3	8.80511e-26	0.00796591	9.19322e-13	373.767	162.695	105.554	250.585
AT5G11880.1	Pyridoxal-dependent decarboxylase family protein	3	1.07647e-09	2.98516e-17	3.81732e-05	461.176	282.779	99.9399	177.751
AT5G13930.1	Chalcone and stilbene synthase family protein	3	5.58642e-28	0.00052527	3.7689e-19	148.542	34.379	12.3521	91.0431
AT5G60600.1	4-hydroxy-3-methylbut-2-enyl diphosphate synthase	3	9.55718e-36	2.26822e-13	1.25907e-13	977.051	527.306	244.797	516.778
AT5G63530.1	farnesylated protein 3	3	0.000309205	2.43017e-05	7.81494e-34	143.179	90.5474	42.1095	236.279
AT1G03130.1	photosystem I subunit D-2	4	4.79935e-32	1	2.36415e-18	637.067	306.99	322.278	126.16
AT1G03230.1	Eukaryotic aspartyl protease family protein	4	1.79667e-18	0.0440599	2.67777e-05	146.933	47.9369	76.92	34.2495
AT1G04730.1	P-loop containing nucleoside triphosphate hydrolases superfamily protein	4	0.00102145	1	0.00287808	59.5239	30.5053	30.8803	12.1391
AT1G06660.1	unknown protein; BEST Arabidopsis thaliana protein match is: unknown protein (TAIR:AT2G30820.2); Has 166 Blast hits to 144 proteins in 35 species: Archae - 0; Bacteria - 17; Metazoa - 13; Fungi - 20;	4	2.37495e-27	1	0.00621535	143.179	32.4421	28.6345	11.7055
AT1G06680.1	photosystem II subunit P-1	4	2.66951e-19	0.0229069	1.73201e-25	881.062	529.727	704.071	287.003
AT1G08380.1	photosystem I subunit O	4	1.10973e-36	1	6.81402e-32	507.83	158.337	175.175	28.6135
AT1G08465.1	Plant-specific transcription factor YABBY family protein	4	0.00068935	0.748835	1.10523e-11	181.253	123.474	101.063	30.3477
AT1G08880.1	Histone superfamily protein	4	1.23345e-32	1	8.12152e-08	143.715	26.6316	34.2491	5.636
AT1G09000.1	NPK1-related protein kinase 1	4	9.73368e-08	0.739969	0.000892035	33.2476	6.29474	10.6677	0.867077
AT1G09340.1	chloroplast RNA binding	4	6.46696e-09	0.676292	2.06165e-09	105.642	46	34.2491	4.33539
AT1G09390.1	GDSL-like Lipase/Acylhydrolase superfamily protein	4	3.19939e-06	0.112113	0.00141167	52.0164	19.3684	8.4219	0
AT1G09530.1	phytochrome interacting factor 3	4	3.07973e-05	1	0.000304411	74.0027	34.379	39.3022	14.7403
AT1G10740.1	alpha/beta-Hydrolases superfamily protein	4	1.98941e-07	1	1.79755e-08	73.4665	29.0527	32.5647	5.20246
AT1G10850.1	Leucine-rich repeat protein kinase family protein	4	2.02637e-07	1	6.38765e-05	40.7551	10.1684	11.7907	0.433539
AT1G11260.1	sugar transporter 1	4	6.12081e-17	0.0727023	7.76351e-07	91.699	22.2737	40.9866	9.97139
AT1G12110.1	nitrate transporter 1.1	4	7.10232e-05	1	1.98518e-09	62.7414	29.0527	27.5115	2.16769
AT1G12370.2	photolyase 1	4	2.33828e-11	1	0.000175239	45.5814	8.7158	12.9136	0.867077
AT1G12900.1	glyceraldehyde 3-phosphate dehydrogenase A subunit 2	4	1.44321e-10	0.93437	4.05461e-14	429.001	260.505	225.145	89.7425
AT1G13250.1	galacturonosyltransferase-like 3	4	1.17609e-05	1	2.23061e-07	43.4364	15.0105	19.6511	0.867077
AT1G15820.1	light harvesting complex photosystem II subunit 6	4	3.00983e-47	1	4.99275e-50	827.973	318.127	328.454	48.9899
AT1G18250.2	Pathogenesis-related thaumatin superfamily protein	4	2.77579e-47	1	9.35038e-07	149.078	14.0421	16.8438	0
AT1G18540.1	Ribosomal protein L6 family protein	4	0.00154967	1	4.07762e-06	365.187	246.463	240.866	134.397
AT1G19150.1	photosystem I light harvesting complex gene 6	4	1.98799e-05	0.0372611	0.00544828	17.1601	1.93684	8.98336	0.867077
AT1G19210.1	Integrase-type DNA-binding superfamily protein	4	3.43154e-06	0.0141623	0.00261268	15.5513	0.484211	7.86044	0.433539
AT1G19835.1	Plant protein of unknown function (DUF869)	4	1.05475e-08	1	4.60016e-11	90.6265	36.3158	37.0564	4.33539
AT1G19940.1	glycosyl hydrolase 9B5	4	0.000364568	1	2.15819e-24	109.395	64.4	57.8304	0
AT1G20330.1	sterol methyltransferase 2	4	2.07193e-16	0.429301	1.54808e-09	197.877	83.7685	109.485	39.0185
AT1G20340.1	Cupredoxin superfamily protein	4	9.11753e-35	0.38205	1.93039e-13	461.176	191.263	235.252	98.8468
AT1G21500.1	unknown protein; Has 29 Blast hits to 29 proteins in 12 species: Archae - 0; Bacteria - 0; Metazoa - 0; Fungi - 2; Plants - 27; Viruses - 0; Other Eukaryotes - 0 (source: NCBI BLink).	4	3.30265e-10	0.999965	0.000102248	44.5089	7.26316	11.7907	0
AT1G21750.1	PDI-like 1-1	4	3.78363e-44	1	8.95056e-11	1807.17	920.969	832.645	476.892
AT1G23000.1	Heavy metal transport/detoxification superfamily protein	4	0.00030626	1	2.87495e-09	52.0164	23.7263	22.4584	0
AT1G26170.1	ARM repeat superfamily protein	4	5.46323e-10	1	1.24094e-06	120.12	52.2948	61.1991	20.3763
AT1G26880.1	Ribosomal protein L34e superfamily protein	4	2.99004e-06	1	1.12647e-08	374.304	259.537	279.046	138.732
AT1G26910.1	Ribosomal protein L16p/L10e family protein	4	9.51438e-16	0.65341	1.73823e-14	758.796	475.011	546.862	257.522
AT1G28590.1	GDSL-like Lipase/Acylhydrolase superfamily protein	4	0.00450044	0.74578	2.32452e-09	58.9877	32.4421	22.4584	0.433539
AT1G29670.1	GDSL-like Lipase/Acylhydrolase superfamily protein	4	4.04716e-36	1	0.000390509	108.859	10.1684	9.54482	0
AT1G29980.1	Protein of unknown function, DUF642	4	5.60022e-05	0.762596	0.000196085	47.1901	17.9158	11.2292	0
AT1G30690.1	Sec14p-like phosphatidylinositol transfer family protein	4	4.84541e-25	0.0132053	3.74186e-05	143.179	35.8316	16.8438	1.30062
AT1G32470.1	Single hybrid motif superfamily protein	4	0.00370077	1	2.33269e-07	164.093	115.242	110.046	45.088
AT1G32930.1	Galactosyltransferase family protein	4	2.56314e-06	1	0.00566953	41.8276	13.0737	15.7209	3.90185
AT1G42480.1	unknown protein; FUNCTIONS IN: molecular_function unknown; INVOLVED IN: biological_process unknown; LOCATED IN: endomembrane system; EXPRESSED IN: 24 plant structures; EXPRESSED DURING: 13 growth sta	4	4.20266e-07	0.475723	7.97912e-05	39.1464	9.68422	16.8438	2.16769
AT1G42970.1	glyceraldehyde-3-phosphate dehydrogenase B subunit	4	2.05491e-36	0.54912	2.80388e-56	1552.98	776.674	900.02	230.209
AT1G44000.1	unknown protein; BEST Arabidopsis thaliana protein match is: unknown protein (TAIR:AT4G11911.1); Has 216 Blast hits to 212 proteins in 76 species: Archae - 0; Bacteria - 96; Metazoa - 0; Fungi - 0; P	4	0.000357616	1	9.43383e-07	49.8714	21.3053	20.2126	1.73415
AT1G44446.1	Pheophorbide a oxygenase family protein with Rieske [2Fe-2S] domain	4	6.21589e-05	0.97555	8.53307e-10	186.616	118.632	140.926	56.7935
AT1G44575.1	Chlorophyll A-B binding family protein	4	8.35746e-19	0.374004	2.48194e-19	645.111	371.39	305.996	102.749
AT1G44900.1	minichromosome maintenance (MCM2/3/5) family protein	4	3.82844e-08	0.902022	9.30627e-36	141.034	71.6632	87.5877	0
AT1G48630.1	receptor for activated C kinase 1B	4	0.00098735	1	0.000100631	90.6265	50.3579	57.2689	24.2782
AT1G49740.1	PLC-like phosphodiesterases superfamily protein	4	0.00608126	1	3.32212e-08	60.0602	32.9263	32.0032	5.20246
AT1G50010.1	tubulin alpha-2 chain	4	6.7638e-35	0.769344	2.52462e-22	1322.4	754.401	667.576	286.569
AT1G50240.2	Protein kinase family protein with ARM repeat domain	4	2.48823e-17	0.802026	0.00535229	72.9302	13.0737	7.29898	0
AT1G50490.1	ubiquitin-conjugating enzyme 20	4	1.2333e-27	0.155686	0.00152969	83.6553	7.74737	17.4053	3.90185
AT1G53520.1	Chalcone-flavanone isomerase family protein	4	0.000158651	0.78959	0.000727693	29.4938	9.20001	14.598	2.16769
AT1G54510.1	NIMA-related serine/threonine kinase 1	4	1.57535e-07	0.111501	0.000839444	90.6265	39.7053	23.5813	6.50308
AT1G55360.1	Protein of Unknown Function (DUF239)	4	1.75359e-06	1	6.8662e-13	112.613	58.1053	65.1294	13.0062
AT1G55490.1	chaperonin 60 beta	4	3.83309e-31	1	2.86296e-22	529.817	246.463	273.431	80.2046
AT1G57860.1	Translation protein SH3-like family protein	4	1.16557e-07	0.287247	4.33143e-06	296.011	187.874	245.919	130.062
AT1G60060.1	Serine/threonine-protein kinase WNK (With No Lysine)-related	4	0.00041319	0.697271	9.45661e-65	278.851	198.526	168.438	1.30062
AT1G60950.1	2Fe-2S ferredoxin-like superfamily protein	4	3.06192e-37	0.657587	4.99656e-68	1553.52	848.337	988.731	184.254
AT1G62740.1	stress-inducible protein, putative	4	2.07254e-07	0.192769	4.27605e-10	859.611	652.716	838.821	432.238
AT1G63000.1	nucleotide-rhamnose synthase/epimerase-reductase	4	9.32013e-06	0.042446	3.12923e-14	277.778	185.937	130.82	40.7526
AT1G65590.1	beta-hexosaminidase 3	4	0.00743658	0.591686	8.74819e-09	56.3064	30.9895	20.774	0
AT1G66180.1	Eukaryotic aspartyl protease family protein	4	2.81514e-46	0.093705	1.38108e-07	146.397	15.0105	29.1959	4.33539
AT1G67090.1	ribulose bisphosphate carboxylase small chain 1A	4	4.36662e-14	0.706237	3.46306e-88	1289.69	812.99	934.269	133.53
AT1G67320.3	DNA primase, large subunit family	4	4.47156e-08	1	1.36292e-06	42.9001	10.6526	15.7209	0.433539
AT1G67740.1	photosystem II BY	4	7.25903e-10	0.182389	6.94511e-43	389.855	230	294.766	54.1923
AT1G69770.1	chromomethylase 3	4	4.06147e-101	0.740171	1.64965e-16	545.904	107.979	129.697	35.5502
AT1G70500.1	Pectin lyase-like superfamily protein	4	0.00165353	1	0.000357292	38.6101	16.9474	13.475	1.30062
AT1G70600.1	Ribosomal protein L18e/L15 superfamily protein	4	2.55026e-07	0.0110922	1.55737e-09	427.393	291.011	408.181	211.133
AT1G72480.1	Lung seven transmembrane receptor family protein	4	0.00702699	1	0.000839444	161.412	111.368	98.8169	55.0594
AT1G73600.2	S-adenosyl-L-methionine-dependent methyltransferases superfamily protein	4	8.33655e-32	0.584096	0.000187936	292.257	102.168	81.9731	38.1514
AT1G74470.1	Pyridine nucleotide-disulphide oxidoreductase family protein	4	1.20042e-08	0.0749742	5.98675e-28	292.257	178.674	126.328	17.7751
AT1G75080.1	Brassinosteroid signalling positive regulator (BZR1) family protein	4	0.00749585	0.913681	0.00140561	69.7127	39.2211	30.3188	10.8385
AT1G76550.1	Phosphofructokinase family protein	4	2.1418e-05	1	5.39726e-17	85.8003	42.6106	48.847	3.90185
AT1G76660.1	FUNCTIONS IN: molecular_function unknown; INVOLVED IN: biological_process unknown; LOCATED IN: plasma membrane; EXPRESSED IN: 22 plant structures; EXPRESSED DURING: 13 growth stages; BEST Arabidopsis	4	1.18587e-05	0.250116	1.05501e-07	68.104	30.5053	18.5282	0
AT1G77940.1	Ribosomal protein L7Ae/L30e/S12e/Gadd45 family protein	4	0.000561693	0.0510356	2.32729e-09	166.774	111.368	157.77	67.632
AT1G79550.1	phosphoglycerate kinase	4	2.17652e-13	1	1.54203e-05	801.696	504.063	559.776	328.622
AT1G80160.1	Lactoylglutathione lyase / glyoxalase I family protein	4	3.22284e-07	0.413773	1.04662e-05	153.368	83.2843	112.853	52.4582
AT2G02170.1	Remorin family protein	4	0.00206296	1	9.68898e-06	37.5376	16.4632	13.475	0.433539
AT2G05920.1	Subtilase family protein	4	0.000191303	1	1.9287e-41	146.397	92.4843	103.309	1.30062
AT2G06050.2	oxophytodienoate-reductase 3	4	1.32955e-06	0.654552	9.70587e-08	90.6265	42.6106	31.4418	5.20246
AT2G06520.1	photosystem II subunit X	4	3.18724e-40	0.798755	8.59748e-28	495.497	185.453	215.601	49.4234
AT2G07690.1	Minichromosome maintenance (MCM2/3/5) family protein	4	1.03582e-08	1	6.07637e-22	115.294	52.2948	51.0929	0.867077
AT2G19730.1	Ribosomal L28e protein family	4	7.74102e-08	0.74578	5.22877e-08	351.781	226.126	263.325	140.466
AT2G20570.2	GBF's pro-rich region-interacting factor 1	4	2.76758e-07	0.840688	2.88866e-25	156.049	81.3474	107.8	9.53785
AT2G20840.1	Secretory carrier membrane protein (SCAMP) family protein	4	8.5949e-05	1	2.70879e-08	62.7414	29.0527	33.1261	4.76892
AT2G21580.1	Ribosomal protein S25 family protein	4	0.00337823	0.229314	3.40269e-14	231.124	168.021	213.355	82.3723
AT2G21790.1	ribonucleotide reductase 1	4	1.71653e-45	1	9.99086e-13	279.923	68.2737	57.8304	9.97139
AT2G24490.1	replicon protein A2	4	0.00060953	1	0.000755713	28.4213	9.68422	9.54482	0.433539
AT2G24580.1	FAD-dependent oxidoreductase family protein	4	2.47919e-14	0.0141587	4.69243e-10	64.8865	13.0737	30.3188	2.60123
AT2G26330.1	Leucine-rich receptor-like protein kinase family protein	4	4.52453e-19	0.0105662	1.55004e-07	289.04	134.126	80.2888	29.0471
AT2G26980.4	CBL-interacting protein kinase 3	4	1.67969e-09	0.826988	2.27302e-06	160.339	80.379	101.063	42.0532
AT2G29570.1	proliferating cell nuclear antigen 2	4	9.36121e-14	1	2.12747e-20	120.12	42.6106	52.7772	2.60123
AT2G30520.1	Phototropic-responsive NPH3 family protein	4	0.000434678	0.0601896	6.12071e-05	104.033	59.5579	92.0794	45.5215
AT2G30570.1	photosystem II reaction center W	4	1.66321e-38	0.135224	1.01732e-15	474.046	177.705	130.82	33.816
AT2G30620.1	winged-helix DNA-binding transcription factor family protein	4	9.87367e-13	1	1.57145e-05	127.628	49.3895	44.3553	12.5726
AT2G32060.1	Ribosomal protein L7Ae/L30e/S12e/Gadd45 family protein	4	2.11063e-06	0.887879	1.01759e-11	526.063	340.4	399.198	197.694
AT2G32940.1	Argonaute family protein	4	1.19343e-07	0.301541	4.87302e-08	69.7127	26.1474	39.8637	9.10431
AT2G34480.1	Ribosomal protein L18ae/LX family protein	4	0.00223559	1	1.15827e-05	346.419	265.348	280.73	160.843
AT2G35630.1	ARM repeat superfamily protein	4	4.87786e-06	1	9.25372e-08	219.327	131.705	131.382	56.36
AT2G35880.1	TPX2 (targeting protein for Xklp2) protein family	4	0.00497932	1	1.75211e-17	149.078	102.653	96.5711	19.5092
AT2G37080.1	ROP interactive partner 3	4	1.24725e-05	1	1.53116e-05	52.0164	19.3684	19.0896	2.60123
AT2G37600.1	Ribosomal protein L36e family protein	4	1.63027e-06	1	7.97725e-05	460.104	304.569	351.474	195.959
AT2G38720.1	microtubule-associated protein 65-5	4	0.000647716	1	0.000766136	23.5951	6.77895	9.54482	0
AT2G39390.1	Ribosomal L29 family protein	4	8.80801e-07	1	2.96466e-08	242.386	150.59	161.139	66.3314
AT2G39460.1	ribosomal protein L23AA	4	3.00194e-08	0.952386	1.88376e-10	463.321	308.442	352.597	180.352
AT2G39900.1	GATA type zinc finger transcription factor family protein	4	0.00553055	0.157341	3.02741e-12	90.0903	56.6527	37.0564	3.90185
AT2G40550.1	E2F target gene 1	4	9.27288e-06	1	2.20412e-25	112.613	60.5264	58.3918	1.30062
AT2G42300.1	basic helix-loop-helix (bHLH) DNA-binding superfamily protein	4	0.00596695	1	2.33685e-05	38.6101	18.8842	20.2126	3.03477
AT2G42840.1	protodermal factor 1	4	1.30523e-57	1	0.00141217	141.57	5.32632	8.4219	0
AT2G45510.1	cytochrome P450, family 704, subfamily A, polypeptide 2	4	4.02697e-10	0.0544792	2.92342e-07	92.2353	34.8632	57.2689	17.7751
AT2G45680.1	TCP family transcription factor	4	2.36961e-09	1	0.00160978	63.2777	19.3684	25.2657	8.23723
AT2G46210.1	Fatty acid/sphingolipid desaturase	4	0.00019304	0.669444	5.72029e-07	71.3215	36.3158	26.3886	3.46831
AT2G47110.1	ubiquitin 6	4	0.000130307	1	5.25482e-07	394.681	289.558	282.976	156.074
AT2G47140.1	NAD(P)-binding Rossmann-fold superfamily protein	4	1.71175e-14	1	2.28705e-11	84.7278	22.2737	28.6345	1.30062
AT2G47610.1	Ribosomal protein L7Ae/L30e/S12e/Gadd45 family protein	4	1.35819e-10	1	9.89136e-09	785.072	502.127	495.769	267.927
AT2G47730.1	glutathione S-transferase phi 8	4	3.90783e-34	0.230766	1.6629e-43	932.542	460.485	374.494	74.5686
AT3G01810.1	FUNCTIONS IN: molecular_function unknown; INVOLVED IN: biological_process unknown; LOCATED IN: plasma membrane; EXPRESSED IN: 21 plant structures; EXPRESSED DURING: 13 growth stages; BEST Arabidopsis	4	0.00104424	0.137636	3.74928e-11	204.848	143.811	103.87	33.3825
AT3G02040.1	senescence-related gene 3	4	1.54457e-25	1	1.74533e-06	257.937	96.8422	88.1492	37.7179
AT3G02820.1	zinc knuckle (CCHC-type) family protein	4	0.000178529	0.793639	1.9598e-06	31.1026	10.1684	16.2823	0
AT3G03220.1	expansin A13	4	0.000676561	1	1.30765e-06	70.7852	37.7684	35.372	8.67077
AT3G03620.1	MATE efflux family protein	4	6.32066e-06	0.924866	8.72019e-07	122.802	67.3053	54.4616	18.2086
AT3G05590.1	ribosomal protein L18	4	1.00188e-09	1	4.35972e-11	726.085	492.927	471.626	234.544
AT3G12050.1	Aha1 domain-containing protein	4	2.12495e-15	0.589312	0.0020872	433.828	246.948	203.248	112.286
AT3G12110.1	actin-11	4	0.000992598	1	3.03386e-10	207.529	145.747	133.066	52.0246
AT3G12170.1	Chaperone DnaJ-domain superfamily protein	4	0.00104081	0.349643	1.92867e-17	85.8003	49.3895	73.5513	8.23723
AT3G13470.1	TCP-1/cpn60 chaperonin family protein	4	3.97596e-29	0.0617493	1.46503e-08	2323.58	1593.05	2076.28	1230.82
AT3G14890.1	phosphoesterase	4	0.00313846	0.101638	6.40696e-06	41.8276	19.3684	34.8105	8.67077
AT3G16050.1	pyridoxine biosynthesis 1.2	4	3.15312e-08	0.0541363	2.74177e-26	571.108	390.758	533.948	162.577
AT3G16240.1	delta tonoplast integral protein	4	2.06528e-08	0.0990699	2.50852e-07	85.8003	34.379	17.9667	0
AT3G18490.1	Eukaryotic aspartyl protease family protein	4	0.0010015	1	2.0051e-62	286.895	210.148	197.072	9.53785
AT3G19820.1	cell elongation protein / DWARF1 / DIMINUTO (DIM)	4	0.000293426	0.405825	9.40729e-17	251.502	176.253	140.365	32.0819
AT3G20050.1	T-complex protein 1 alpha subunit	4	0.00205913	1	5.72938e-05	160.339	109.432	107.8	53.7588
AT3G21055.1	photosystem II subunit T	4	5.51962e-12	0.0612024	7.98155e-10	201.094	83.2843	122.96	44.6545
AT3G22790.1	Kinase interacting (KIP1-like) family protein	4	3.90788e-05	0.475723	2.26152e-17	166.774	103.621	78.0429	12.1391
AT3G23390.1	Zinc-binding ribosomal protein family protein	4	7.27318e-07	0.919441	2.14602e-14	328.186	219.832	258.272	95.812
AT3G23530.1	Cyclopropane-fatty-acyl-phospholipid synthase	4	1.55637e-24	1	1.97308e-05	132.454	30.0211	28.073	6.50308
AT3G23670.1	phragmoplast-associated kinesin-related protein, putative	4	3.79337e-20	1	0.00253054	57.9152	5.32632	7.86044	0
AT3G25230.2	rotamase FKBP 1	4	6.55864e-14	0.0971614	1.89977e-18	2442.09	1729.12	2272.79	939.044
AT3G25520.1	ribosomal protein L5	4	1.58489e-12	1	3.76518e-09	847.278	581.053	662.523	334.692
AT3G27060.1	Ferritin/ribonucleotide reductase-like family protein	4	1.4497e-11	1	1.64542e-15	102.96	36.8	38.7407	0
AT3G28857.1	basic helix-loop-helix (bHLH) DNA-binding family protein	4	1.46256e-08	0.0156579	0.00843549	63.814	20.3369	6.73752	0
AT3G42660.1	transducin family protein / WD-40 repeat family protein	4	0.00211141	0.433319	2.91949e-05	47.7264	23.7263	14.598	0.867077
AT3G45230.1	hydroxyproline-rich glycoprotein family protein	4	0.00688987	1	0.000107291	23.0588	8.23158	10.6677	0.433539
AT3G47370.2	Ribosomal protein S10p/S20e family protein	4	0.00930076	0.820655	5.81022e-07	296.547	224.19	262.763	145.235
AT3G47470.1	light-harvesting chlorophyll-protein complex I subunit A4	4	8.03011e-61	0.0118781	1.12327e-45	683.721	248.4	344.736	67.1985
AT3G48160.2	DP-E2F-like 1	4	4.18043e-20	1	0.00383699	91.1628	17.9158	23.5813	7.80369
AT3G48590.1	nuclear factor Y, subunit C1	4	3.90525e-06	1	4.71694e-07	192.514	117.179	117.345	53.3252
AT3G49010.1	breast basic conserved 1	4	1.16899e-06	1	1.75169e-07	490.134	347.663	377.301	219.804
AT3G49470.1	nascent polypeptide-associated complex subunit alpha-like protein 2	4	0.000599501	1	1.40745e-05	204.312	140.421	139.242	73.268
AT3G52060.1	Core-2/I-branching beta-1,6-N-acetylglucosaminyltransferase family protein	4	1.46256e-08	1	3.25294e-10	93.3078	39.2211	39.8637	6.06954
AT3G52580.1	Ribosomal protein S11 family protein	4	0.00119431	1	8.08971e-09	172.137	115.242	104.993	40.3191
AT3G52590.1	ubiquitin extension protein 1	4	6.14386e-07	0.0347788	2.98471e-09	204.312	121.537	175.737	78.4705
AT3G53010.1	Domain of unknown function (DUF303)	4	1.73258e-05	1	1.61437e-12	72.394	33.8948	33.6876	2.16769
AT3G53320.1	unknown protein; BEST Arabidopsis thaliana protein match is: unknown protein (TAIR:AT2G37070.1); Has 11044 Blast hits to 5993 proteins in 551 species: Archae - 8; Bacteria - 1486; Metazoa - 4078; Fun	4	2.77613e-07	0.694107	0.00282858	50.4077	15.979	9.54482	0.867077
AT3G54650.1	RNI-like superfamily protein	4	0.000730144	1	3.93986e-08	78.2927	42.6106	34.2491	5.636
AT3G54750.3	unknown protein; FUNCTIONS IN: molecular_function unknown; INVOLVED IN: biological_process unknown; LOCATED IN: cellular_component unknown; EXPRESSED IN: 24 plant structures; EXPRESSED DURING: 15 gro	4	0.000483787	1	0.001551	64.8865	32.9263	28.6345	9.53785
AT3G56340.1	Ribosomal protein S26e family protein	4	0.000657043	1	1.03119e-10	303.518	222.737	231.883	107.951
AT3G56940.1	dicarboxylate diiron protein, putative (Crd1)	4	8.68743e-14	0.217116	1.94433e-44	462.249	276.969	345.859	70.2332
AT3G57490.1	Ribosomal protein S5 family protein	4	0.00214776	0.731238	1.89678e-07	445.625	351.537	402.567	234.544
AT3G58690.1	Protein kinase superfamily protein	4	6.78754e-05	0.322285	5.07507e-05	28.4213	8.23158	17.4053	0.867077
AT3G59400.1	enzyme binding;tetrapyrrole binding	4	0.000855508	1	0.000405485	36.4651	15.0105	19.0896	3.03477
AT3G61470.1	photosystem I light harvesting complex gene 2	4	8.74066e-51	0.0156444	1.44109e-10	708.925	292.948	398.075	205.497
AT3G61580.1	Fatty acid/sphingolipid desaturase	4	1.15956e-05	1	4.15538e-05	46.1176	16.4632	11.7907	0.433539
AT3G63430.1	unknown protein; BEST Arabidopsis thaliana protein match is: unknown protein (TAIR:AT1G74160.1); Has 135 Blast hits to 119 proteins in 22 species: Archae - 0; Bacteria - 2; Metazoa - 3; Fungi - 3; Pl	4	1.81639e-06	0.925937	1.30956e-06	60.0602	23.2421	16.2823	0
AT4G00100.1	ribosomal protein S13A	4	3.82181e-09	1	2.66425e-05	352.854	221.769	251.534	149.137
AT4G01690.1	Flavin containing amine oxidoreductase family	4	0.00012036	1	8.5064e-05	165.702	104.59	118.468	62.4295
AT4G02060.1	Minichromosome maintenance (MCM2/3/5) family protein	4	1.40472e-10	1	2.47364e-25	124.41	53.2632	58.9533	0.433539
AT4G02110.1	transcription coactivators	4	1.90763e-08	1	0.000840055	51.4802	14.5263	12.9136	1.73415
AT4G04860.1	DERLIN-2.2	4	7.50606e-06	0.0396088	4.67793e-08	95.9891	48.4211	76.3586	26.4459
AT4G05180.1	photosystem II subunit Q-2	4	1.25425e-35	0.0469392	9.16826e-15	920.744	431.916	563.144	276.164
AT4G10340.1	light harvesting complex of photosystem II 5	4	4.0171e-23	0.0565245	2.35545e-28	755.042	412.548	548.546	136.998
AT4G12800.1	photosystem I subunit l	4	6.37976e-50	0.0223991	1.52861e-23	656.372	244.042	345.859	99.7139
AT4G14130.1	xyloglucan endotransglucosylase/hydrolase 15	4	0.00225811	0.0693939	1.86689e-05	55.2339	28.0842	13.475	0
AT4G14770.1	TESMIN/TSO1-like CXC 2	4	2.57331e-16	0.32429	0.000468549	197.877	82.8001	61.7606	28.18
AT4G14960.2	Tubulin/FtsZ family protein	4	4.56489e-38	0.200968	5.01532e-07	422.566	135.579	95.4482	39.452
AT4G15000.1	Ribosomal L27e protein family	4	3.98866e-05	1	1.32184e-07	363.579	254.211	243.674	126.16
AT4G16660.1	heat shock protein 70 (Hsp 70) family protein	4	5.44551e-13	0.740171	4.38525e-10	259.01	134.126	157.77	63.2966
AT4G16720.1	Ribosomal protein L23/L15e family protein	4	4.32805e-05	0.937032	6.28433e-16	523.918	389.306	435.131	187.722
AT4G16780.1	homeobox protein 2	4	2.59124e-07	0.298023	1.00717e-07	75.6115	30.5053	18.5282	0
AT4G16970.1	Protein kinase superfamily protein	4	2.44887e-06	1	0.00414872	34.3201	8.7158	10.1063	0.867077
AT4G17190.1	farnesyl diphosphate synthase 2	4	1.81427e-05	0.358639	3.09456e-07	227.371	146.232	116.222	49.8569
AT4G18100.1	Ribosomal protein L32e	4	0.000129249	1	7.17766e-08	484.235	369.453	387.969	223.272
AT4G18550.1	alpha/beta-Hydrolases superfamily protein	4	2.70432e-15	1	1.53704e-08	123.338	40.6737	39.8637	7.80369
AT4G18590.1	Nucleic acid-binding, OB-fold-like protein	4	0.00169898	1	0.000520046	29.4938	11.1368	11.7907	0.867077
AT4G18820.1	AAA-type ATPase family protein	4	0.000231913	1	6.20743e-05	50.9439	22.7579	18.5282	3.03477
AT4G19020.1	chromomethylase 2	4	4.08713e-11	0.987594	2.90802e-18	143.179	63.9158	52.2158	3.90185
AT4G19420.1	Pectinacetylesterase family protein	4	6.27207e-17	0.0795558	1.62788e-72	401.653	214.021	286.906	20.3763
AT4G20870.1	fatty acid hydroxylase 2	4	0.000158651	1	4.16152e-05	80.974	42.6106	43.7939	15.6074
AT4G21270.1	kinesin 1	4	1.16153e-12	1	0.00540269	74.0027	19.3684	16.8438	4.33539
AT4G22130.1	STRUBBELIG-receptor family 8	4	7.59125e-08	0.260622	4.86818e-09	96.5253	41.1579	25.8272	1.73415
AT4G23820.1	Pectin lyase-like superfamily protein	4	4.0451e-08	0.0971912	2.86324e-07	120.12	56.1685	35.372	7.37016
AT4G24610.2	unknown protein; FUNCTIONS IN: molecular_function unknown; INVOLVED IN: biological_process unknown; EXPRESSED IN: 20 plant structures; EXPRESSED DURING: 12 growth stages; BEST Arabidopsis thaliana pr	4	2.02782e-06	1	4.33325e-16	127.092	68.7579	67.9367	10.8385
AT4G24970.1	Histidine kinase-, DNA gyrase B-, and HSP90-like ATPase family protein	4	7.25032e-14	0.0625276	2.36924e-06	262.763	131.705	180.79	97.5462
AT4G25080.3	magnesium-protoporphyrin IX methyltransferase	4	7.00099e-08	0.569166	0.000368326	74.539	27.6	18.5282	3.46831
AT4G27230.1	histone H2A 2	4	2.23261e-07	0.46295	0.00903664	211.283	121.537	96.0096	56.36
AT4G27700.1	Rhodanese/Cell cycle control phosphatase superfamily protein	4	0.000101682	0.0401012	0.000726238	35.3926	12.1053	26.3886	8.23723
AT4G28310.1	unknown protein; BEST Arabidopsis thaliana protein match is: unknown protein (TAIR:AT1G52270.1); Has 30201 Blast hits to 17322 proteins in 780 species: Archae - 12; Bacteria - 1396; Metazoa - 17338;	4	1.3158e-13	0.144523	6.84221e-10	121.729	41.1579	25.2657	0.433539
AT4G31700.1	ribosomal protein S6	4	0.00758658	1	6.81093e-11	204.848	151.074	165.069	58.9612
AT4G31985.1	Ribosomal protein L39 family protein	4	6.32876e-08	1	0.00325613	216.646	126.863	141.488	83.6729
AT4G32830.1	ataurora1	4	2.86497e-25	0.926811	0.00842266	62.7414	3.38948	6.73752	0.433539
AT4G33220.1	pectin methylesterase 44	4	3.45886e-07	0.316309	5.07652e-09	88.4815	39.7053	25.8272	1.73415
AT4G34160.1	CYCLIN D3;1	4	1.73496e-16	0.0772753	0.00143413	111.004	31.9579	16.2823	3.46831
AT4G34480.1	O-Glycosyl hydrolases family 17 protein	4	1.04746e-06	0.0180625	2.31198e-05	284.75	184.969	279.046	150.438
AT4G35070.1	SBP (S-ribonuclease binding protein) family protein	4	1.61064e-08	1	6.35701e-08	48.7989	13.0737	18.5282	0.433539
AT4G35100.1	plasma membrane intrinsic protein 3	4	1.26208e-06	0.0165972	1.03613e-60	368.941	235.811	158.893	1.73415
AT4G35730.1	Regulator of Vps4 activity in the MVB pathway protein	4	2.11432e-06	1	0.00848696	24.6676	4.3579	6.73752	0.433539
AT4G36130.1	Ribosomal protein L2 family	4	3.82e-06	0.469717	1.71365e-18	537.86	397.537	467.696	204.63
AT4G36520.1	Chaperone DnaJ-domain superfamily protein	4	1.49772e-06	1	1.19502e-12	84.1915	38.2527	34.2491	2.16769
AT4G38660.1	Pathogenesis-related thaumatin superfamily protein	4	3.40118e-07	0.341009	1.62351e-12	95.9891	44.0632	29.1959	0.433539
AT5G01530.1	light harvesting complex photosystem II	4	8.14693e-46	1	1.04595e-10	1229.09	508.421	474.434	212.434
AT5G03160.1	homolog of mamallian P58IPK	4	6.41073e-22	0.0251194	2.74807e-07	120.12	29.0527	51.6543	15.1738
AT5G04800.1	Ribosomal S17 family protein	4	1.37259e-08	0.38856	2.70654e-08	437.581	285.684	345.298	194.659
AT5G05080.1	ubiquitin-conjugating enzyme 22	4	1.44688e-05	1	5.40152e-13	146.397	86.6737	75.2356	16.908
AT5G06720.1	peroxidase 2	4	0.000127312	0.139525	5.46281e-05	21.4501	4.84211	12.3521	0
AT5G08630.1	DDT domain-containing protein	4	0.00208705	0.306833	0.00314467	35.3926	14.5263	24.7042	8.67077
AT5G12020.1	17.6 kDa class II heat shock protein	4	1.54923e-05	0.423091	9.12403e-06	2003.44	1441.5	1913.46	989.768
AT5G13000.1	glucan synthase-like 12	4	1.12122e-14	0.0255192	8.34521e-55	559.847	333.621	235.813	20.8098
AT5G14210.1	Leucine-rich repeat protein kinase family protein	4	0.000162365	0.252945	4.72287e-11	64.8865	31.4737	46.6012	7.80369
AT5G15350.1	early nodulin-like protein 17	4	2.78209e-13	0.267448	5.46281e-05	91.1628	27.1158	15.7209	1.73415
AT5G15920.1	structural maintenance of chromosomes 5	4	0.000351758	0.227792	0.000180216	64.3502	31.4737	47.7241	19.0757
AT5G17020.1	exportin 1A	4	4.18343e-06	0.821495	2.14396e-06	242.922	149.137	174.614	90.6096
AT5G17310.2	UDP-glucose pyrophosphorylase 2	4	0.000228986	1	5.09583e-20	836.016	671.116	716.423	314.749
AT5G17920.1	Cobalamin-independent synthase family protein	4	3.88912e-10	1	8.97955e-14	3406.81	2662.68	2641.11	1570.28
AT5G23280.1	TCP family transcription factor	4	0.000557317	0.226959	1.23238e-07	86.8728	48.9053	30.8803	4.76892
AT5G23420.1	high-mobility group box 6	4	3.15598e-11	0.636121	1.29578e-14	78.2927	23.7263	34.8105	0
AT5G23860.1	tubulin beta 8	4	0.000598326	0.645433	8.65403e-18	322.824	235.811	288.59	96.2456
AT5G24240.1	Phosphatidylinositol 3- and 4-kinase ;Ubiquitin family protein	4	1.20223e-05	0.979303	2.14597e-13	121.729	67.7895	80.8502	19.0757
AT5G26210.1	alfin-like 4	4	0.000168786	0.539368	0.00296837	121.729	71.179	94.8867	53.3252
AT5G27430.1	Signal peptidase subunit	4	0.00227443	1	1.0249e-07	102.424	64.4	66.8137	22.544
AT5G27670.1	histone H2A 7	4	2.34231e-176	0.324035	9.41037e-72	1330.98	305.053	374.494	39.452
AT5G27700.1	Ribosomal protein S21e	4	4.54982e-05	0.0999595	4.49014e-09	263.3	173.832	229.637	113.587
AT5G28237.1	Pyridoxal-5'-phosphate-dependent enzyme family protein	4	2.92686e-10	1	2.91908e-05	58.9877	15.979	14.598	0.867077
AT5G33320.1	Glucose-6-phosphate/phosphate translocator-related	4	0.00324624	0.892964	3.67992e-06	138.889	93.9369	78.0429	32.5154
AT5G35530.1	Ribosomal protein S3 family protein	4	0.00246893	1	6.90256e-06	211.283	151.074	157.77	84.54
AT5G38690.1	Zinc-finger domain of monoamine-oxidase A repressor R1 protein	4	2.10095e-11	1	0.00477611	104.569	38.7369	33.6876	14.7403
AT5G39850.1	Ribosomal protein S4	4	1.26235e-11	1	6.66308e-07	581.833	383.011	418.849	239.313
AT5G42650.1	allene oxide synthase	4	0.000133938	0.0544792	0.000556745	100.279	56.1685	34.2491	12.5726
AT5G43310.1	COP1-interacting protein-related	4	0.000442631	1	0.00017308	104.569	61.4948	49.9699	20.8098
AT5G43700.1	AUX/IAA transcriptional regulator family protein	4	1.11031e-09	0.0135433	5.44216e-08	63.814	17.9158	38.7407	7.80369
AT5G44530.1	Subtilase family protein	4	0.00373745	1	9.94221e-07	43.4364	21.3053	20.2126	1.73415
AT5G44635.1	minichromosome maintenance (MCM2/3/5) family protein	4	2.95585e-11	1	6.53113e-34	164.093	74.0843	80.2888	0
AT5G45470.1	Protein of unknown function (DUF594)	4	7.43613e-05	1	2.83464e-09	367.332	267.284	270.624	135.698
AT5G45775.2	Ribosomal L5P family protein	4	1.22041e-11	0.116597	6.84268e-11	428.465	262.926	337.437	168.213
AT5G46110.4	Glucose-6-phosphate/phosphate translocator-related	4	0.000405168	1	9.0007e-34	363.579	261.958	265.571	55.0594
AT5G46280.1	Minichromosome maintenance (MCM2/3/5) family protein	4	6.44139e-15	0.548787	2.67485e-36	176.963	74.0843	94.8867	3.90185
AT5G48485.1	Bifunctional inhibitor/lipid-transfer protein/seed storage 2S albumin superfamily protein	4	1.89996e-23	0.515184	0.000706361	96.5253	15.979	8.98336	0
AT5G48520.1	unknown protein; Has 609 Blast hits to 593 proteins in 129 species: Archae - 0; Bacteria - 41; Metazoa - 390; Fungi - 40; Plants - 64; Viruses - 0; Other Eukaryotes - 74 (source: NCBI BLink).	4	0.00779938	1	1.64898e-09	93.844	60.5264	53.9002	13.0062
AT5G48760.1	Ribosomal protein L13 family protein	4	5.60744e-06	1	3.62656e-10	384.492	265.832	294.766	146.536
AT5G49160.1	methyltransferase 1	4	0.000314511	1	8.29588e-12	86.8728	47.9369	41.548	5.20246
AT5G49460.1	ATP citrate lyase subunit B 2	4	1.53261e-05	0.040002	1.89153e-11	335.157	231.937	168.438	65.0308
AT5G50150.1	Protein of Unknown Function (DUF239)	4	4.60782e-06	0.392909	0.000124412	55.2339	21.3053	12.9136	0
AT5G51200.1	Protein of unknown function (DUF3414)	4	1.26594e-05	0.0620184	0.00773101	80.974	39.2211	62.3221	34.6831
AT5G52910.1	timeless family protein	4	0.000296773	1	4.76557e-07	44.5089	18.8842	16.8438	0
AT5G54190.1	protochlorophyllide oxidoreductase A	4	1.49483e-24	0.0193117	0.00137189	60.5964	1.45263	8.98336	0
AT5G55730.1	FASCICLIN-like arabinogalactan 1	4	1.43703e-14	0.592283	1.82317e-07	294.402	151.558	190.335	91.0431
AT5G56670.1	Ribosomal protein S30 family protein	4	5.49928e-07	1	0.000561065	217.718	132.674	128.013	75.4357
AT5G56740.1	histone acetyltransferase of the GNAT family 2	4	5.09172e-12	0.641383	1.19714e-08	93.844	30.9895	42.671	8.67077
AT5G57030.1	Lycopene beta/epsilon cyclase protein	4	0.00408305	0.960071	0.00363497	46.6539	23.7263	16.2823	3.90185
AT5G58300.1	Leucine-rich repeat protein kinase family protein	4	7.13326e-06	0.0549371	1.16776e-16	150.687	87.6422	57.2689	6.06954
AT5G59480.1	Haloacid dehalogenase-like hydrolase (HAD) superfamily protein	4	7.4878e-53	1	0.000209558	149.078	11.1368	11.2292	0
AT5G59970.1	Histone superfamily protein	4	1.70157e-20	0.0857355	3.99956e-08	159.803	50.3579	30.8803	2.60123
AT5G60210.1	ROP interactive partner 5	4	8.49044e-14	0.339362	1.485e-12	191.442	86.6737	64.5679	13.4397
AT5G61000.1	Replication factor-A protein 1-related	4	8.36148e-11	1	4.7467e-11	82.5828	27.6	26.9501	0.433539
AT5G61170.1	Ribosomal protein S19e family protein	4	0.0011284	1	6.23799e-12	525.527	400.927	462.082	205.931
AT5G62390.1	BCL-2-associated athanogene 7	4	8.86325e-35	0.0104791	1.11754e-17	461.176	180.126	120.152	26.0123
AT5G63550.2	DEK domain-containing chromatin associated protein	4	1.54724e-09	1	1.99385e-07	110.468	46.9685	59.5148	16.0409
AT5G64570.1	beta-D-xylosidase 4	4	8.17976e-05	1	2.73144e-31	236.487	158.337	172.368	29.9142
AT5G65360.1	Histone superfamily protein	4	2.11456e-08	1	1.87627e-08	65.4227	22.2737	19.6511	0.867077
AT5G65430.3	general regulatory factor 8	4	0.000247143	0.0607603	5.12481e-11	243.995	168.505	230.199	104.916
AT5G65640.1	beta HLH protein 93	4	0.000659735	1	2.11038e-05	70.249	37.7684	33.1261	9.10431
AT5G65650.1	Protein of unknown function (DUF1195)	4	0.00105137	0.680984	6.04042e-11	90.6265	53.2632	69.621	16.908
AT5G65810.1	unknown protein; BEST Arabidopsis thaliana protein match is: unknown protein (TAIR:AT3G49720.2); Has 30201 Blast hits to 17322 proteins in 780 species: Archae - 12; Bacteria - 1396; Metazoa - 17338;	4	0.00949796	0.65774	0.000104063	90.6265	57.6211	74.1127	35.1166
AT5G65930.3	kinesin-like calmodulin-binding protein (ZWICHEL)	4	5.32072e-07	0.328179	0.00200642	119.584	61.0106	42.671	19.5092
AT5G66750.1	chromatin remodeling 1	4	1.20551e-23	1	1.12326e-05	137.817	33.8948	42.671	12.5726
AT5G67090.1	Subtilisin-like serine endopeptidase family protein	4	0.00438559	1	8.74386e-07	166.774	116.695	110.608	48.9899
AT5G67100.1	DNA-directed DNA polymerases	4	2.71304e-07	1	0.000425735	151.223	81.3474	88.7107	46.8222
AT5G67260.1	CYCLIN D3;2	4	7.12435e-05	1	9.15144e-05	86.8728	46	39.8637	13.8732
AT5G67460.1	O-Glycosyl hydrolases family 17 protein	4	8.96679e-08	1	0.00132434	46.1176	13.0737	8.4219	0
AT5G67480.2	BTB and TAZ domain protein 4	4	0.00118936	1	0.00491353	21.4501	5.32632	9.54482	0.867077
comp26760_c0	NULL	4	0.00120218	0.0378629	3.60621e-05	113.685	68.7579	107.8	53.7588
contig32390	NULL	4	0.00492264	0.909454	6.89404e-05	109.395	69.7264	88.1492	41.6197
Solyc10g084070.1.1	Unknown Protein (AHRD V1)	4	0.00632874	1	1.37499e-10	78.2927	47.4527	40.4251	3.46831
Solyc11g072860.1.1	Histone H4 (AHRD V1 ***- B6T0P4_MAIZE); contains Interpro domain(s) IPR001951 Histone H4	4	0.00070172	0.937536	0.00138072	20.9138	5.32632	8.98336	0.433539
XP_002325578.1	predicted protein [Populus trichocarpa]3650	4	0.000183383	0.803046	1.63526e-13	63.814	30.9895	40.4251	3.46831
XP_002337283.1	predicted protein [Populus trichocarpa]1100	4	0.00320636	0.182602	1.49971e-08	26.8126	9.68422	20.2126	0
XP_002976948.1	hypothetical protein SELMODRAFT_443333 [Selaginella moellendorffii]23160	4	3.92263e-61	0.233597	0.00452109	185.007	15.4947	7.29898	0
AT1G01470.1	Late embryogenesis abundant protein	5	2.46517e-33	1	0.560748	314.243	106.042	120.152	141.767
AT1G02065.1	squamosa promoter binding protein-like 8	5	3.32635e-22	0.108773	1	64.8865	6.29474	0.56146	0
AT1G02730.1	cellulose synthase-like D5	5	1.18202e-14	0.111068	0.789426	55.7702	8.23158	1.68438	0
AT1G03470.1	Kinase interacting (KIP1-like) family protein	5	0.00298907	0.206148	1	16.0876	3.38948	0	0
AT1G03780.3	targeting protein for XKLP2	5	3.00066e-05	0.584043	1	79.9015	39.2211	26.3886	31.6483
AT1G04030.1	unknown protein; BEST Arabidopsis thaliana protein match is: unknown protein (TAIR:AT5G44040.1); Has 1835 Blast hits to 1511 proteins in 238 species: Archae - 7; Bacteria - 164; Metazoa - 377; Fungi	5	6.64705e-25	1	0.314292	65.4227	4.3579	4.49168	0.433539
AT1G04690.1	potassium channel beta subunit 1	5	0.000851025	0.346248	1	238.632	170.926	135.873	131.362
AT1G05190.1	Ribosomal protein L6 family	5	0.000533731	1	1	124.41	76.0211	66.8137	71.5339
AT1G06520.1	glycerol-3-phosphate acyltransferase 1	5	2.23102e-28	0.987594	1	64.8865	2.42105	0.56146	0
AT1G06950.1	translocon at the inner envelope membrane of chloroplasts 110	5	4.49499e-06	1	1	218.254	137.032	142.049	146.536
AT1G07320.1	ribosomal protein L4	5	0.00487511	1	0.231126	81.5103	49.8737	58.9533	79.7711
AT1G07790.1	Histone superfamily protein	5	0.00722312	1	1	6.43502	0	0	0
AT1G07880.2	Protein kinase superfamily protein	5	0.00363255	1	1	16.6238	3.87369	2.24584	1.73415
AT1G08560.1	syntaxin of plants 111	5	5.46026e-42	1	1	83.119	0.484211	0.56146	0
AT1G08840.2	DNA replication helicase, putative	5	3.93375e-05	0.241486	0.0112411	47.7264	18.8842	9.54482	1.73415
AT1G08960.1	cation exchanger 11	5	0.00159711	0.723087	0.0782536	62.2052	31.9579	43.2324	65.8979
AT1G09430.1	ATP-citrate lyase A-3	5	0.00344997	1	0.150425	226.834	160.758	179.667	133.53
AT1G09450.1	Protein kinase superfamily protein	5	1.02963e-08	1	0.0932499	24.1313	1.93684	3.93022	0
AT1G10780.1	F-box/RNI-like superfamily protein	5	2.73808e-07	1	1	17.6963	0.968422	1.12292	0
AT1G11790.1	arogenate dehydratase 1	5	0.00219672	0.516645	0.484565	21.9863	6.77895	2.24584	0
AT1G11860.1	Glycine cleavage T-protein family	5	0.00446518	0.205324	0.024505	114.758	74.5685	52.7772	29.9142
AT1G12630.1	Integrase-type DNA-binding superfamily protein	5	0.00391037	1	1	6.97127	0	0	0.433539
AT1G14870.1	PLANT CADMIUM RESISTANCE 2	5	3.85437e-11	0.0154442	0.0200676	60.5964	15.0105	4.49168	15.6074
AT1G15460.1	HCO3- transporter family	5	0.000116143	1	0.0300832	20.9138	3.87369	5.6146	0.433539
AT1G16300.1	glyceraldehyde-3-phosphate dehydrogenase of plastid 2	5	1.86192e-05	0.694752	0.0157529	135.672	78.9264	97.694	143.501
AT1G16330.1	cyclin b3;1	5	2.56296e-08	1	0.320577	37.0014	7.26316	5.6146	1.30062
AT1G16970.1	KU70 homolog	5	0.000744348	1	0.119296	31.1026	11.1368	8.98336	2.60123
AT1G17650.1	glyoxylate reductase 2	5	1.10108e-06	0.0102246	1	139.962	76.9895	44.3553	46.8222
AT1G18370.1	ATP binding microtubule motor family protein	5	1.19212e-30	1	1	65.959	1.93684	2.24584	0.433539
AT1G18550.1	ATP binding microtubule motor family protein	5	7.41161e-07	1	1	25.7401	4.3579	1.68438	0.433539
AT1G19980.1	cytomatrix protein-related	5	0.000738497	1	1	16.0876	2.90527	2.24584	0.433539
AT1G20610.1	Cyclin B2;3	5	4.73544e-27	1	0.0932499	65.959	1.93684	4.49168	0.433539
AT1G20696.2	high mobility group B3	5	6.81074e-07	1	0.458231	686.938	451.769	518.228	399.289
AT1G20930.1	cyclin-dependent kinase B2;2	5	1.06483e-53	0.77892	0.0155298	151.223	11.1368	6.17606	0.433539
AT1G22882.1	Galactose-binding protein	5	7.49198e-07	1	1	169.992	94.4211	102.747	100.581
AT1G23790.1	Plant protein of unknown function (DUF936)	5	2.62682e-12	1	1	30.0301	1.45263	0	0
AT1G24450.1	Ribonuclease III family protein	5	0.00880566	0.819876	0.774024	104.569	69.7264	56.146	44.2209
AT1G26760.1	SET domain protein 35	5	0.000165773	0.730422	1	17.6963	2.90527	0.56146	0
AT1G28570.1	SGNH hydrolase-type esterase superfamily protein	5	0.00434688	1	1	8.58003	0.484211	0	0
AT1G29170.1	SCAR family protein	5	0.00440866	1	1	52.0164	27.6	24.1428	22.544
AT1G29250.1	Alba DNA/RNA-binding protein	5	0.00025947	0.982576	0.767147	84.1915	45.5158	55.0231	45.088
AT1G29630.2	5'-3' exonuclease family protein	5	0.00779938	0.892964	1	14.4788	3.38948	0.56146	0
AT1G30230.2	Glutathione S-transferase, C-terminal-like;Translation elongation factor EF1B/ribosomal protein S6	5	0.00260843	0.250221	1	353.39	272.611	346.421	337.727
AT1G30510.2	root FNR 2	5	0.00455897	1	1	134.063	91.0316	79.1659	81.0717
AT1G30580.1	GTP binding	5	2.00556e-05	1	0.0480043	196.804	124.442	114.538	78.904
AT1G31280.1	Argonaute family protein	5	2.38173e-12	0.340123	0.395103	252.575	100.716	130.259	159.109
AT1G31335.1	unknown protein; FUNCTIONS IN: molecular_function unknown; INVOLVED IN: biological_process unknown; LOCATED IN: plasma membrane; EXPRESSED IN: 20 plant structures; EXPRESSED DURING: 13 growth stages;	5	9.06146e-10	1	1	22.5226	0.484211	0	0
AT1G31830.1	Amino acid permease family protein	5	0.00917869	1	0.116674	55.2339	30.9895	29.7574	16.908
AT1G32050.1	SCAMP family protein	5	0.000702959	1	1	122.802	76.0211	72.4283	68.0656
AT1G32190.1	alpha/beta-Hydrolases superfamily protein	5	2.80064e-07	1	0.0211133	42.9001	11.1368	12.9136	3.46831
AT1G32990.1	plastid ribosomal protein l11	5	0.000962564	1	0.0603319	114.222	71.6632	74.6742	107.518
AT1G33110.1	MATE efflux family protein	5	0.00128742	1	1	20.3776	4.3579	2.8073	0.433539
AT1G33140.1	Ribosomal protein L6 family	5	5.93617e-05	1	0.0299171	577.543	402.863	412.112	321.686
AT1G33470.1	RNA-binding (RRM/RBD/RNP motifs) family protein	5	4.05109e-06	1	0.0170582	117.975	63.4316	67.3752	39.8855
AT1G34355.1	forkhead-associated (FHA) domain-containing protein	5	9.46483e-07	1	1	14.4788	0.484211	0	0
AT1G35680.1	Ribosomal protein L21	5	0.00105793	1	1	116.367	71.6632	76.3586	81.9388
AT1G44110.1	Cyclin A1;1	5	1.88768e-24	1	0.288686	62.7414	3.87369	2.8073	0
AT1G44130.1	Eukaryotic aspartyl protease family protein	5	1.47955e-09	0.0229274	1	269.198	156.4	220.654	231.076
AT1G47730.1	F-box and associated interaction domains-containing protein	5	0.00263727	0.724132	1	12.3338	1.93684	0	0
AT1G47890.1	receptor like protein 7	5	0.00119224	0.532852	1	24.6676	7.74737	14.0365	16.908
AT1G48350.1	Ribosomal L18p/L5e family protein	5	1.60276e-11	1	0.0106037	91.699	30.9895	37.0564	17.7751
AT1G49870.1	unknown protein; LOCATED IN: chloroplast; EXPRESSED IN: 10 plant structures; EXPRESSED DURING: F mature embryo stage, petal differentiation and expansion stage, E expanded cotyledon stage, D bilatera	5	0.000430542	1	1	11.2613	0.968422	0.56146	1.73415
AT1G50900.1	Ankyrin repeat family protein	5	0.0014533	1	0.15439	71.3215	39.2211	36.4949	21.6769
AT1G51060.1	histone H2A 10	5	5.56296e-10	0.243836	1	193.587	100.232	134.189	135.698
AT1G51130.1	Nse4, component of Smc5/6 DNA repair complex	5	0.00480316	0.724132	1	35.9289	16.9474	25.2657	24.2782
AT1G53140.1	Dynamin related protein 5A	5	1.70286e-09	1	1	21.9863	0.968422	0	0
AT1G53300.1	tetratricopetide-repeat thioredoxin-like 1	5	0.000466931	1	1	133.527	74.5685	63.445	59.3948
AT1G53830.1	pectin methylesterase 2	5	0.00591401	0.0121771	1	18.7688	5.81053	0	0
AT1G54050.1	HSP20-like chaperones superfamily protein	5	0.00170452	0.0860492	0.496647	545.904	437.727	317.225	371.543
AT1G54385.1	ARM repeat superfamily protein	5	4.06049e-05	1	0.314292	20.3776	3.38948	4.49168	0.433539
AT1G54850.1	HSP20-like chaperones superfamily protein	5	0.000516983	1	0.299085	29.4938	10.1684	8.4219	3.03477
AT1G55320.1	acyl-activating enzyme 18	5	0.000860169	0.15874	0.0159922	17.1601	3.38948	0	5.636
AT1G57820.1	Zinc finger (C3HC4-type RING finger) family protein	5	3.58854e-18	1	0.0485379	151.759	51.3264	42.1095	23.8446
AT1G59540.1	P-loop containing nucleoside triphosphate hydrolases superfamily protein	5	2.76726e-10	1	1	31.1026	2.90527	2.8073	2.16769
AT1G60000.1	RNA-binding (RRM/RBD/RNP motifs) family protein	5	0.000148027	0.165302	0.1252	34.8564	12.5895	4.49168	12.5726
AT1G60160.1	Potassium transporter family protein	5	0.00900019	0.224814	0.456055	83.119	52.2948	33.6876	23.4111
AT1G61000.1	FUNCTIONS IN: molecular_function unknown; INVOLVED IN: mitosis; LOCATED IN: plasma membrane; EXPRESSED IN: cultured cell; CONTAINS InterPro DOMAIN/s: Kinetochore protein Nuf2 (InterPro:IPR005549); Ha	5	1.7409e-05	1	1	37.0014	12.1053	8.98336	6.06954
AT1G63300.1	Myosin heavy chain-related protein	5	0.00799918	1	0.702328	58.9877	32.9263	29.7574	22.544
AT1G64640.1	early nodulin-like protein 8	5	6.88747e-05	1	0.0369186	37.0014	13.0737	9.54482	1.30062
AT1G65910.1	NAC domain containing protein 28	5	1.25702e-10	1	1	88.4815	31.4737	39.3022	40.3191
AT1G66250.1	O-Glycosyl hydrolases family 17 protein	5	4.60577e-08	0.333254	0.876229	76.684	29.5369	17.9667	12.5726
AT1G67230.1	little nuclei1	5	0.000946334	0.102922	0.789426	224.153	158.821	211.109	237.146
AT1G67590.1	Remorin family protein	5	4.36632e-06	0.0237728	1	55.7702	21.7895	8.4219	10.8385
AT1G70610.1	transporter associated with antigen processing protein 1	5	0.00320636	1	0.314292	26.8126	10.1684	10.1063	3.90185
AT1G71220.2	UDP-glucose:glycoprotein glucosyltransferases;transferases, transferring hexosyl groups;transferases, transferring glycosyl groups	5	0.00131276	1	0.566974	179.644	124.442	110.046	90.6096
AT1G71691.2	GDSL-like Lipase/Acylhydrolase superfamily protein	5	1.95815e-05	1	0.288686	25.7401	5.81053	2.8073	0
AT1G72040.1	P-loop containing nucleoside triphosphate hydrolases superfamily protein	5	3.48068e-05	0.914462	1	71.8577	33.8948	43.2324	44.6545
AT1G72250.2	Di-glucose binding protein with Kinesin motor domain	5	8.04278e-07	1	1	32.7114	7.74737	7.86044	4.76892
AT1G72830.2	nuclear factor Y, subunit A3	5	0.00120205	0.0109686	0.0466781	15.5513	2.90527	12.3521	3.90185
AT1G73805.1	Calmodulin binding protein-like	5	1.61528e-13	0.207452	1	34.3201	1.93684	8.4219	5.636
AT1G74380.1	xyloglucan xylosyltransferase 5	5	0.000709964	0.418129	0.0512682	65.4227	33.8948	47.7241	75.0022
AT1G74650.1	myb domain protein 31	5	0.0043778	0.723087	1	11.7975	1.93684	0	0
AT1G74670.1	Gibberellin-regulated family protein	5	2.78479e-07	1	0.0835426	33.2476	6.77895	4.49168	0
AT1G74970.1	ribosomal protein S9	5	0.00611728	1	0.0184567	71.3215	41.1579	38.1793	65.8979
AT1G75150.1	unknown protein; Has 38228 Blast hits to 24529 proteins in 1168 species: Archae - 169; Bacteria - 4103; Metazoa - 14594; Fungi - 5866; Plants - 1861; Viruses - 317; Other Eukaryotes - 11318 (source:	5	0.0077716	1	1	104.033	68.7579	66.2523	73.268
AT1G76080.1	chloroplastic drought-induced stress protein of 32 kD	5	0.00211679	0.0739881	1	86.8728	50.3579	30.8803	28.6135
AT1G76200.1	unknown protein; Has 96 Blast hits to 96 proteins in 48 species: Archae - 0; Bacteria - 0; Metazoa - 0; Fungi - 47; Plants - 38; Viruses - 0; Other Eukaryotes - 11 (source: NCBI BLink).	5	0.000676949	1	0.635698	107.787	64.4	57.2689	44.6545
AT1G76310.1	CYCLIN B2;4	5	6.31151e-05	0.723087	1	37.5376	12.1053	6.73752	6.50308
AT1G76740.1	unknown protein; BEST Arabidopsis thaliana protein match is: unknown protein (TAIR:AT1G76840.1); Has 3683 Blast hits to 2942 proteins in 407 species: Archae - 9; Bacteria - 440; Metazoa - 1472; Fungi	5	6.75897e-07	1	0.288686	28.4213	4.84211	2.8073	0
AT1G77720.1	putative protein kinase 1	5	0.00545284	1	1	22.5226	7.74737	3.93022	3.90185
AT1G78260.1	RNA-binding (RRM/RBD/RNP motifs) family protein	5	0.000228415	1	0.789426	13.4063	1.45263	1.68438	0
AT1G78520.1	Carbohydrate-binding X8 domain superfamily protein	5	8.59836e-06	1	0.0160205	21.9863	3.38948	6.17606	0
AT1G78630.1	Ribosomal protein L13 family protein	5	0.000438553	1	1	138.353	88.1264	82.5346	89.7425
AT1G79050.1	recA DNA recombination family protein	5	1.90733e-15	0.442272	0.429698	825.828	538.442	643.433	730.079
AT1G79850.1	ribosomal protein S17	5	0.00284398	1	0.607487	102.424	64.8843	71.3054	56.36
AT1G80280.1	alpha/beta-Hydrolases superfamily protein	5	0.00051012	1	1	18.7688	4.3579	2.24584	1.30062
AT1G80370.1	Cyclin A2;4	5	9.46881e-10	1	0.484565	28.4213	2.42105	2.24584	0
AT1G80560.1	isopropylmalate dehydrogenase 2	5	0.00981255	0.068169	1	111.004	73.6	47.1626	53.7588
AT1G80670.1	Transducin/WD40 repeat-like superfamily protein	5	0.00395717	1	0.109531	66.4952	37.7684	39.8637	24.2782
AT2G01120.2	origin recognition complex subunit 4	5	0.00792587	1	0.0519243	13.4063	2.90527	5.05314	0
AT2G01290.1	ribose-5-phosphate isomerase 2	5	0.00695395	1	0.417068	43.9726	22.7579	21.8969	31.6483
AT2G01390.1	Tetratricopeptide repeat (TPR)-like superfamily protein	5	6.53161e-07	1	0.746204	29.4938	5.32632	8.98336	13.8732
AT2G02480.1	AAA-type ATPase family protein	5	8.95646e-07	1	0.0791498	47.1901	15.0105	15.7209	6.06954
AT2G02850.1	plantacyanin	5	2.55292e-10	0.0361398	0.484565	48.7989	10.6526	2.24584	0
AT2G03330.1	unknown protein; BEST Arabidopsis thaliana protein match is: unknown protein (TAIR:AT3G11810.1); Has 370 Blast hits to 370 proteins in 33 species: Archae - 0; Bacteria - 0; Metazoa - 0; Fungi - 0; Pl	5	0.00013031	1	1	12.3338	0.968422	0.56146	0
AT2G04030.1	Chaperone protein htpG family protein	5	4.50323e-14	0.724132	1	934.687	588.8	696.772	658.112
AT2G04540.1	Beta-ketoacyl synthase	5	0.00737603	1	1	36.4651	16.9474	12.3521	10.4049
AT2G05100.1	photosystem II light harvesting complex gene 2.1	5	1.64279e-05	1	0.0272995	22.5226	3.87369	7.29898	0.867077
AT2G07170.1	ARM repeat superfamily protein	5	2.36793e-06	1	0.789426	21.9863	3.38948	1.68438	0
AT2G13100.1	Major facilitator superfamily protein	5	0.00395717	0.745644	0.20515	19.3051	5.32632	11.7907	21.2434
AT2G14740.1	vaculolar sorting receptor 3	5	3.3246e-06	1	0.0175768	164.093	94.9053	81.4117	50.724
AT2G16430.2	purple acid phosphatase 10	5	0.00104081	0.422963	0.225497	47.7264	22.2737	12.3521	5.636
AT2G16440.1	Minichromosome maintenance (MCM2/3/5) family protein	5	2.22605e-07	1	0.565964	127.092	63.9158	56.7075	43.7874
AT2G18950.1	homogentisate phytyltransferase 1	5	0.0013184	1	0.842175	66.4952	35.8316	30.8803	38.5849
AT2G19880.2	Nucleotide-diphospho-sugar transferases superfamily protein	5	1.39538e-10	0.506326	1	56.3064	14.5263	23.0199	21.2434
AT2G20590.1	Reticulon family protein	5	3.72633e-14	1	1	40.7551	3.87369	1.12292	0
AT2G20635.1	ATP binding;protein kinases;protein serine/threonine kinases	5	6.6636e-14	1	0.855397	38.6101	2.90527	1.68438	0
AT2G21050.1	like AUXIN RESISTANT 2	5	0.00185577	0.988869	0.484565	19.3051	5.32632	2.24584	0
AT2G22140.1	essential meiotic endonuclease 1B	5	0.00802566	1	0.0185379	20.9138	5.81053	8.98336	1.30062
AT2G22610.1	Di-glucose binding protein with Kinesin motor domain	5	3.55784e-14	0.796844	1	42.3639	4.3579	1.12292	0
AT2G22840.1	growth-regulating factor 1	5	2.02536e-12	1	0.249708	52.5527	10.1684	12.9136	5.636
AT2G23430.1	Cyclin-dependent kinase inhibitor family protein	5	3.02517e-08	1	0.202841	29.4938	4.3579	4.49168	0.433539
AT2G23530.1	Zinc-finger domain of monoamine-oxidase A repressor R1	5	0.00657137	1	0.0155298	22.5226	7.74737	6.17606	0
AT2G23780.1	RING/U-box superfamily protein	5	4.94005e-22	1	0.573004	245.067	91.5159	95.4482	117.055
AT2G23910.1	NAD(P)-binding Rossmann-fold superfamily protein	5	0.00320961	0.0313861	1	52.5527	27.6	11.7907	8.67077
AT2G24230.1	Leucine-rich repeat protein kinase family protein	5	0.0043778	1	1	11.7975	1.93684	3.36876	1.30062
AT2G24280.1	alpha/beta-Hydrolases superfamily protein	5	0.000790969	0.01491	1	52.5527	25.179	10.1063	8.67077
AT2G25290.1	Octicosapeptide/Phox/Bem1p (PB1) domain-containing protein / tetratricopeptide repeat (TPR)-containing protein	5	0.0016116	0.523732	0.0118222	64.3502	34.8632	48.2856	80.2046
AT2G25620.1	DNA-binding protein phosphatase 1	5	2.8097e-07	0.736204	0.651907	53.0889	16.9474	24.1428	16.908
AT2G27600.1	AAA-type ATPase family protein	5	0.000127917	1	0.192523	383.42	281.811	300.943	362.438
AT2G27960.1	cyclin-dependent kinase-subunit 1	5	3.28032e-12	1	0.395319	198.413	96.358	109.485	84.54
AT2G29550.1	tubulin beta-7 chain	5	0.00144856	1	1	15.5513	2.90527	1.12292	0.433539
AT2G31530.1	SecY protein transport family protein	5	0.00104081	1	1	151.223	100.716	116.784	121.824
AT2G32150.1	Haloacid dehalogenase-like hydrolase (HAD) superfamily protein	5	8.21794e-15	1	0.16734	138.353	50.8421	49.9699	71.9674
AT2G32590.1	LOCATED IN: chloroplast; EXPRESSED IN: 17 plant structures; EXPRESSED DURING: 9 growth stages; CONTAINS InterPro DOMAIN/s: Barren (InterPro:IPR008418); Has 467 Blast hits to 447 proteins in 202 speci	5	4.89863e-07	1	0.400712	43.9726	13.0737	15.7209	8.67077
AT2G32720.1	cytochrome B5 isoform B	5	0.0028692	0.510519	0.12468	188.761	134.126	108.362	77.1699
AT2G33400.1	unknown protein; BEST Arabidopsis thaliana protein match is: unknown protein (TAIR:AT1G04030.1); Has 3875 Blast hits to 2949 proteins in 323 species: Archae - 6; Bacteria - 281; Metazoa - 960; Fungi	5	3.80086e-06	1	1	17.1601	1.45263	0	0
AT2G33560.2	BUB1-related (BUB1: budding uninhibited by benzymidazol 1)	5	9.50569e-08	1	0.746204	33.2476	5.81053	3.36876	0.433539
AT2G33800.1	Ribosomal protein S5 family protein	5	3.42481e-06	1	1	83.119	38.7369	32.5647	32.5154
AT2G34040.1	Apoptosis inhibitory protein 5 (API5)	5	0.00219868	1	0.0859283	79.3652	46.4842	50.5314	29.9142
AT2G35190.1	novel plant snare 11	5	2.66915e-05	1	0.484565	35.3926	11.6211	12.3521	6.06954
AT2G36200.2	P-loop containing nucleoside triphosphate hydrolases superfamily protein	5	0.000163196	1	0.0551816	91.699	50.8421	40.4251	23.4111
AT2G36430.1	Plant protein of unknown function (DUF247)	5	1.48028e-06	0.809968	1	26.2763	4.3579	1.12292	0.433539
AT2G37420.1	ATP binding microtubule motor family protein	5	5.04361e-09	1	1	27.8851	3.38948	2.8073	2.60123
AT2G37630.1	myb-like HTH transcriptional regulator family protein	5	6.46217e-12	0.76798	1	130.845	51.8106	40.4251	33.816
AT2G38620.2	cyclin-dependent kinase B1;2	5	2.69146e-34	1	0.165313	93.3078	6.77895	3.93022	0
AT2G39230.1	LATERAL ORGAN JUNCTION	5	0.00055264	1	1	45.0451	19.8526	17.9667	20.8098
AT2G39990.1	eukaryotic translation initiation factor 2	5	0.00859456	0.827751	0.0757541	77.7565	47.9369	59.5148	38.5849
AT2G42110.1	unknown protein; Has 27 Blast hits to 27 proteins in 11 species: Archae - 0; Bacteria - 0; Metazoa - 0; Fungi - 0; Plants - 25; Viruses - 0; Other Eukaryotes - 2 (source: NCBI BLink).	5	3.59824e-06	0.724132	1	18.7688	1.93684	0	0
AT2G42120.1	DNA polymerase delta small subunit	5	5.59177e-06	1	0.484565	79.9015	36.8	43.2324	31.2148
AT2G42220.1	Rhodanese/Cell cycle control phosphatase superfamily protein	5	1.86272e-11	0.245318	0.30216	90.6265	30.9895	47.1626	64.1637
AT2G42260.1	uv-b-insensitive 4	5	0.0065666	1	1	11.7975	1.45263	1.12292	0
AT2G42760.1	unknown protein; CONTAINS InterPro DOMAIN/s: Protein of unknown function DUF1685 (InterPro:IPR012881); Has 170 Blast hits to 164 proteins in 34 species: Archae - 0; Bacteria - 1; Metazoa - 26; Fungi	5	0.00165649	1	1	37.0014	15.979	23.0199	26.0123
AT2G42770.1	Peroxisomal membrane 22 kDa (Mpv17/PMP22) family protein	5	0.00480916	1	1	23.5951	8.23158	6.73752	7.80369
AT2G42870.1	phy rapidly regulated 1	5	0.00967319	0.659081	1	17.1601	4.84211	1.12292	0
AT2G43030.1	Ribosomal protein L3 family protein	5	7.94785e-09	0.0461682	0.195486	173.746	90.5474	59.5148	81.5052
AT2G44050.1	6,7-dimethyl-8-ribityllumazine synthase / DMRL synthase / lumazine synthase / riboflavin synthase	5	0.00889417	0.590803	0.785364	68.6402	41.1579	29.7574	37.7179
AT2G44160.1	methylenetetrahydrofolate reductase 2	5	3.54771e-13	1	0.0551953	273.488	138.484	121.275	83.2394
AT2G44190.1	Family of unknown function (DUF566)	5	1.27103e-05	1	1	12.3338	0.484211	0	0
AT2G44480.1	beta glucosidase 17	5	0.000120759	0.798755	1	15.5513	1.93684	0	0.867077
AT2G45190.1	Plant-specific transcription factor YABBY family protein	5	4.33133e-09	1	0.0201352	43.4364	9.68422	7.29898	0.867077
AT2G46225.2	ABI-1-like 1	5	0.00509141	1	0.0991443	86.8728	53.2632	52.2158	33.3825
AT2G46500.1	phosphoinositide 4-kinase gamma 4	5	5.28366e-05	1	0.588424	229.516	153.979	156.647	182.52
AT2G46980.2	unknown protein; Has 3995 Blast hits to 3325 proteins in 374 species: Archae - 19; Bacteria - 205; Metazoa - 2201; Fungi - 364; Plants - 149; Viruses - 22; Other Eukaryotes - 1035 (source: NCBI BLink	5	6.58001e-10	0.240979	0.789426	39.6826	7.26316	1.68438	0
AT2G47240.1	AMP-dependent synthetase and ligase family protein	5	2.59124e-07	1	0.789426	15.5513	0	1.68438	0
AT2G47590.1	photolyase/blue-light receptor 2	5	1.04443e-05	0.388628	0.0498546	176.427	108.463	84.219	119.657
AT3G01015.1	TPX2 (targeting protein for Xklp2) protein family	5	6.85997e-13	1	0.327253	34.8564	2.90527	4.49168	0.867077
AT3G01140.1	myb domain protein 106	5	0.000332269	0.351842	0.746204	27.3488	8.23158	2.8073	0.867077
AT3G01280.1	voltage dependent anion channel 1	5	3.17591e-08	0.824372	0.5174	514.802	356.863	304.311	260.557
AT3G01600.1	NAC domain containing protein 44	5	3.4684e-05	1	1	19.3051	3.38948	2.24584	0.433539
AT3G02110.1	serine carboxypeptidase-like 25	5	0.00758658	1	1	8.04378	0.484211	0.56146	1.73415
AT3G02120.1	hydroxyproline-rich glycoprotein family protein	5	6.90273e-18	1	1	40.7551	1.45263	0	0
AT3G02130.1	receptor-like protein kinase 2	5	7.39165e-05	0.107676	0.40459	79.9015	40.6737	62.3221	82.8059
AT3G02460.1	Ypt/Rab-GAP domain of gyp1p superfamily protein	5	0.00578758	0.376769	0.0731559	41.8276	20.8211	33.1261	55.0594
AT3G02640.1	unknown protein; BEST Arabidopsis thaliana protein match is: unknown protein (TAIR:AT5G16250.1); Has 96 Blast hits to 96 proteins in 16 species: Archae - 0; Bacteria - 0; Metazoa - 0; Fungi - 0; Plan	5	8.43345e-17	1	1	40.7551	2.42105	0.56146	0
AT3G03960.1	TCP-1/cpn60 chaperonin family protein	5	0.00492264	1	0.158887	197.877	144.295	137.558	101.448
AT3G04090.1	small and basic intrinsic protein 1A	5	1.92181e-07	1	1	100.815	46.9685	48.847	41.6197
AT3G04340.1	FtsH extracellular protease family	5	8.8189e-09	0.311655	0.0957611	187.152	101.684	77.4815	107.518
AT3G04400.1	Ribosomal protein L14p/L23e family protein	5	9.76928e-14	1	0.0109081	537.324	333.137	321.155	220.671
AT3G04770.1	40s ribosomal protein SA B	5	0.00207064	1	0.63066	74.0027	42.1263	35.372	26.8794
AT3G05640.1	Protein phosphatase 2C family protein	5	6.55797e-11	1	1	76.1477	23.2421	24.1428	18.6422
AT3G06030.1	NPK1-related protein kinase 3	5	6.65496e-08	1	0.033602	78.829	30.0211	33.1261	16.908
AT3G07320.1	O-Glycosyl hydrolases family 17 protein	5	5.74115e-09	0.0192694	0.0155298	62.7414	19.3684	6.17606	0.433539
AT3G07360.1	plant U-box 9	5	0.000554631	0.0714671	0.785664	43.4364	18.8842	35.372	26.4459
AT3G08880.1	unknown protein; BEST Arabidopsis thaliana protein match is: unknown protein (TAIR:AT5G01570.1); Has 177 Blast hits to 175 proteins in 60 species: Archae - 4; Bacteria - 33; Metazoa - 18; Fungi - 11;	5	2.88892e-07	1	0.135866	34.3201	7.74737	6.17606	1.30062
AT3G09080.1	Transducin/WD40 repeat-like superfamily protein	5	0.00136629	0.987594	0.484565	10.1888	0.484211	2.24584	0
AT3G09270.1	glutathione S-transferase TAU 8	5	8.45803e-88	0.0480014	0.296809	726.621	155.916	107.239	84.1065
AT3G09440.1	Heat shock protein 70 (Hsp 70) family protein	5	0.00714012	0.0423413	0.794903	870.336	698.716	887.107	966.791
AT3G09730.2	unknown protein; FUNCTIONS IN: molecular_function unknown; INVOLVED IN: biological_process unknown; EXPRESSED IN: 18 plant structures; EXPRESSED DURING: 9 growth stages.	5	0.00758658	0.201372	0.484565	23.5951	8.23158	2.24584	0
AT3G09800.1	SNARE-like superfamily protein	5	0.000405847	0.913742	0.0369992	90.0903	50.3579	64.0064	39.0185
AT3G10180.1	P-loop containing nucleoside triphosphate hydrolases superfamily protein	5	0.00032944	0.378857	1	72.394	37.7684	24.7042	22.544
AT3G10190.1	Calcium-binding EF-hand family protein	5	5.57024e-05	0.0149139	0.582206	61.6689	27.1158	51.0929	65.4643
AT3G11520.1	CYCLIN B1;3	5	0.000322556	1	1	9.65253	0	0	0
AT3G11830.1	TCP-1/cpn60 chaperonin family protein	5	0.00334531	1	0.0162462	224.689	164.632	179.106	119.657
AT3G12200.2	NIMA-related kinase 7	5	7.33525e-11	0.595528	0.592822	170.528	82.3158	63.445	50.724
AT3G12870.1	unknown protein; BEST Arabidopsis thaliana protein match is: unknown protein (TAIR:AT5G56120.1); Has 70 Blast hits to 70 proteins in 12 species: Archae - 0; Bacteria - 0; Metazoa - 0; Fungi - 0; Plan	5	1.01769e-05	0.987594	1	19.3051	2.42105	0.56146	0
AT3G13120.1	Ribosomal protein S10p/S20e family protein	5	3.05316e-05	0.478037	1	76.684	37.7684	25.8272	24.7117
AT3G13580.3	Ribosomal protein L30/L7 family protein	5	0.000464475	1	0.171387	587.732	448.863	463.204	360.704
AT3G14760.1	unknown protein; FUNCTIONS IN: molecular_function unknown; INVOLVED IN: biological_process unknown; LOCATED IN: endomembrane system; EXPRESSED IN: 6 plant structures; EXPRESSED DURING: LP.04 four lea	5	7.10078e-05	1	1	12.87	0.968422	0	0
AT3G15030.1	TCP family transcription factor 4	5	2.38117e-05	0.0358287	1	36.4651	11.6211	2.24584	4.33539
AT3G15190.1	chloroplast 30S ribosomal protein S20, putative	5	0.00177638	0.837199	1	43.9726	21.3053	29.1959	33.816
AT3G15520.1	Cyclophilin-like peptidyl-prolyl cis-trans isomerase family protein	5	0.00753601	0.158592	0.748351	42.9001	21.7895	42.1095	30.7812
AT3G15550.1	unknown protein; Has 25732 Blast hits to 16979 proteins in 961 species: Archae - 144; Bacteria - 1801; Metazoa - 12681; Fungi - 1868; Plants - 912; Viruses - 94; Other Eukaryotes - 8232 (source: NCBI	5	3.10132e-11	0.791899	0.281003	37.0014	4.3579	1.12292	6.06954
AT3G16290.1	AAA-type ATPase family protein	5	0.000501379	0.355873	0.534911	188.224	126.863	97.694	119.223
AT3G16730.1	CONTAINS InterPro DOMAIN/s: Non-SMC condensin II complex, subunit H2-like (InterPro:IPR009378); Has 249 Blast hits to 211 proteins in 82 species: Archae - 0; Bacteria - 0; Metazoa - 145; Fungi - 8; P	5	0.00492264	1	0.0989002	65.959	37.7684	34.2491	19.9428
AT3G17030.1	Nucleic acid-binding proteins superfamily	5	0.0024347	1	0.0622488	43.9726	20.3369	15.7209	6.06954
AT3G17360.1	phragmoplast orienting kinesin 1	5	1.25191e-17	0.604845	1	117.975	34.379	23.5813	24.7117
AT3G17510.1	CBL-interacting protein kinase 1	5	5.39453e-08	0.655145	0.135491	112.613	52.2948	38.7407	24.7117
AT3G19050.1	phragmoplast orienting kinesin 2	5	1.9987e-42	0.985603	0.303181	119.048	9.20001	5.05314	1.30062
AT3G19184.1	AP2/B3-like transcriptional factor family protein	5	0.000599501	1	0.0823734	105.642	62.9474	72.9898	104.049
AT3G19300.1	Protein kinase superfamily protein	5	0.00051017	1	0.588424	32.1751	11.6211	8.98336	4.76892
AT3G19540.1	Protein of unknown function (DUF620)	5	0.000187713	1	0.0179168	41.2914	15.979	19.0896	6.50308
AT3G19720.1	P-loop containing nucleoside triphosphate hydrolases superfamily protein	5	0.000974232	1	1	59.5239	30.5053	24.7042	24.2782
AT3G20150.1	Kinesin motor family protein	5	2.23102e-28	1	0.789426	70.7852	3.38948	1.68438	0
AT3G20290.1	EPS15 homology domain 1	5	0.000516864	1	0.181616	92.7715	53.2632	50.5314	34.2495
AT3G21700.3	Ras-related small GTP-binding family protein	5	0.000661707	1	1	15.015	2.42105	3.93022	2.60123
AT3G22830.1	heat shock transcription factor A6B	5	0.000485972	0.0112548	1	140.498	90.0632	142.049	131.362
AT3G23250.1	myb domain protein 15	5	0.00104496	1	1	24.1313	7.26316	12.3521	11.272
AT3G23890.1	topoisomerase II	5	4.13424e-106	0.498781	0.0155298	278.315	12.5895	6.17606	0
AT3G24430.1	ATP binding	5	0.00852291	0.115127	0.462259	86.3365	54.7158	80.2888	64.1637
AT3G24590.1	plastidic type i signal peptidase 1	5	0.000713259	1	1	35.9289	13.0737	14.598	16.0409
AT3G25920.1	ribosomal protein L15	5	0.00480386	0.798755	0.1252	59.5239	32.9263	24.7042	39.452
AT3G26050.1	TPX2 (targeting protein for Xklp2) protein family	5	3.59824e-06	1	1	18.7688	1.93684	0.56146	1.30062
AT3G27160.1	Ribosomal protein S21 family protein	5	0.00295359	1	0.971724	67.0315	37.2842	40.9866	49.8569
AT3G27330.1	zinc finger (C3HC4-type RING finger) family protein	5	7.40338e-05	1	1	14.4788	1.45263	0	0
AT3G27350.2	unknown protein; FUNCTIONS IN: molecular_function unknown; INVOLVED IN: biological_process unknown; EXPRESSED IN: 24 plant structures; EXPRESSED DURING: 15 growth stages; BEST Arabidopsis thaliana pr	5	1.34602e-09	1	1	36.4651	5.81053	2.8073	2.16769
AT3G28715.1	ATPase, V0/A0 complex, subunit C/D	5	0.00606265	1	0.937314	179.644	129.284	118.468	103.616
AT3G28860.1	ATP binding cassette subfamily B19	5	5.9647e-11	1	0.0979318	108.323	42.1263	43.2324	26.8794
AT3G43300.1	HOPM interactor 7	5	0.00504281	1	1	220.399	155.432	143.734	140.466
AT3G43810.1	calmodulin 7	5	8.41204e-23	0.142878	1	1177.07	674.99	884.861	926.472
AT3G45850.1	P-loop containing nucleoside triphosphate hydrolases superfamily protein	5	0.000768093	0.0241323	0.814184	168.383	113.305	74.1127	62.4295
AT3G46510.1	plant U-box 13	5	0.00369575	0.28086	1	95.4528	60.0421	41.548	48.5563
AT3G46740.1	translocon at the outer envelope membrane of chloroplasts 75-III	5	0.000314911	1	1	159.803	103.137	115.661	104.916
AT3G47890.1	Ubiquitin carboxyl-terminal hydrolase-related protein	5	0.00666813	0.798755	1	10.1888	1.45263	4.49168	5.20246
AT3G48730.1	glutamate-1-semialdehyde 2,1-aminomutase 2	5	3.19508e-08	0.195709	0.0194021	204.312	117.179	87.0263	55.0594
AT3G48900.2	single-stranded DNA endonuclease family protein	5	0.00120064	1	0.288686	11.7975	1.45263	2.8073	0
AT3G49190.1	O-acyltransferase (WSD1-like) family protein	5	0.000128995	0.471181	0.122872	13.9425	1.45263	5.6146	0.433539
AT3G49220.1	Plant invertase/pectin methylesterase inhibitor superfamily	5	2.2694e-06	0.0599029	0.0311127	46.6539	15.979	5.05314	0.433539
AT3G49680.1	branched-chain aminotransferase 3	5	0.00379696	1	0.33888	138.353	91.0316	75.7971	97.9797
AT3G50820.1	photosystem II subunit O-2	5	2.5467e-43	1	0.359712	1299.34	615.432	617.044	540.189
AT3G51280.1	Tetratricopeptide repeat (TPR)-like superfamily protein	5	4.36036e-11	1	1	29.4938	1.93684	1.68438	3.03477
AT3G51290.1	Protein of unknown function (DUF630) ;Protein of unknown function (DUF632)	5	0.00054794	0.394012	0.0155298	34.8564	13.0737	6.17606	0
AT3G51740.1	inflorescence meristem receptor-like kinase 2	5	3.72941e-47	0.142836	0.288686	157.658	9.68422	2.8073	0
AT3G51850.1	calcium-dependent protein kinase 13	5	6.27324e-88	0.987594	0.729489	1151.33	426.106	375.617	297.407
AT3G52380.1	chloroplast RNA-binding protein 33	5	1.1668e-08	0.516645	0.288686	20.3776	0.484211	3.36876	0
AT3G52870.1	IQ calmodulin-binding motif family protein	5	4.61379e-39	0.302288	0.314562	149.078	19.3684	31.4418	19.9428
AT3G53020.1	Ribosomal protein L24e family protein	5	1.60185e-12	1	0.377914	440.263	269.221	247.042	188.589
AT3G53870.1	Ribosomal protein S3 family protein	5	0.000375665	0.965628	0.789426	507.83	384.948	345.298	305.645
AT3G54000.1	CONTAINS InterPro DOMAIN/s: Uncharacterised conserved protein UCP022260 (InterPro:IPR016802); Has 94 Blast hits to 94 proteins in 14 species: Archae - 0; Bacteria - 0; Metazoa - 0; Fungi - 0; Plants	5	1.95379e-11	1	0.0655533	107.787	41.1579	50.5314	30.7812
AT3G54070.1	Ankyrin repeat family protein	5	0.000430542	1	1	11.2613	0.484211	0.56146	0
AT3G54630.1	CONTAINS InterPro DOMAIN/s: Kinetochore protein Ndc80 (InterPro:IPR005550); Has 24780 Blast hits to 15608 proteins in 1321 species: Archae - 545; Bacteria - 2969; Metazoa - 12597; Fungi - 2181; Plant	5	0.000980428	1	0.242429	58.9877	29.5369	26.3886	15.1738
AT3G54690.1	Sugar isomerase (SIS) family protein	5	4.41328e-07	0.0593469	1	72.9302	29.5369	49.4085	43.3539
AT3G55120.1	Chalcone-flavanone isomerase family protein	5	0.00758658	1	1	8.04378	0.968422	2.24584	0.433539
AT3G55750.1	Ribosomal protein L35Ae family protein	5	0.00945321	0.568283	0.0416192	57.9152	32.4421	45.4783	25.5788
AT3G57040.1	response regulator 9	5	0.00172008	1	1	21.4501	6.29474	6.73752	9.53785
AT3G57060.2	binding	5	3.59408e-34	1	0.0165154	104.033	9.68422	7.86044	0.867077
AT3G57610.1	adenylosuccinate synthase	5	1.71793e-12	0.306368	1	189.297	88.6106	65.1294	56.7935
AT3G57990.1	unknown protein; Has 1497 Blast hits to 1323 proteins in 52 species: Archae - 0; Bacteria - 4; Metazoa - 23; Fungi - 34; Plants - 61; Viruses - 0; Other Eukaryotes - 1375 (source: NCBI BLink).	5	2.01186e-05	0.919441	1	132.454	73.6	95.4482	105.35
AT3G58100.1	plasmodesmata callose-binding protein 5	5	0.00170838	0.0372667	0.0155298	39.1464	17.4316	6.17606	0
AT3G58640.1	Mitogen activated protein kinase kinase kinase-related	5	1.10028e-05	1	0.748629	167.311	101.684	94.3253	113.154
AT3G60210.1	GroES-like family protein	5	0.000201488	0.617148	0.398458	189.297	124.926	162.262	125.726
AT3G60660.1	unknown protein; CONTAINS InterPro DOMAIN/s: Protein of unknown function DUF1395 (InterPro:IPR009829); Has 131 Blast hits to 131 proteins in 44 species: Archae - 0; Bacteria - 0; Metazoa - 83; Fungi	5	0.00284452	0.723087	0.789426	18.7688	5.32632	1.68438	0
AT3G60810.1	unknown protein; CONTAINS InterPro DOMAIN/s: Protein of unknown function DUF1499 (InterPro:IPR010865); Has 444 Blast hits to 444 proteins in 143 species: Archae - 0; Bacteria - 268; Metazoa - 0; Fung	5	0.00792587	1	1	13.4063	2.90527	3.93022	1.73415
AT3G61790.1	Protein with RING/U-box and TRAF-like domains	5	2.7579e-17	0.854196	0.0130203	138.889	45.5158	57.8304	92.3437
AT3G62600.1	DNAJ heat shock family protein	5	3.08751e-07	1	0.081553	141.034	72.1474	79.7273	53.3252
AT3G63540.1	Mog1/PsbP/DUF1795-like photosystem II reaction center PsbP family protein	5	9.86144e-06	1	1	33.7839	9.68422	11.2292	8.67077
AT4G00300.1	fringe-related protein	5	0.00940971	1	0.0344036	136.208	93.9369	102.747	147.403
AT4G00870.1	basic helix-loop-helix (bHLH) DNA-binding superfamily protein	5	0.000582782	0.0151167	1	28.4213	9.20001	1.12292	0.433539
AT4G01050.1	thylakoid rhodanese-like	5	0.000349977	0.140337	0.789426	203.239	137.032	97.1326	114.021
AT4G01150.1	unknown protein; FUNCTIONS IN: molecular_function unknown; INVOLVED IN: biological_process unknown; LOCATED IN: thylakoid, chloroplast thylakoid membrane, chloroplast, plastoglobule, chloroplast enve	5	2.18789e-13	0.866644	0.881837	345.882	191.263	225.145	195.526
AT4G01310.1	Ribosomal L5P family protein	5	2.72791e-08	1	0.242103	70.249	25.179	23.0199	13.4397
AT4G01730.1	DHHC-type zinc finger family protein	5	1.83293e-09	1	0.484565	29.4938	2.90527	2.8073	0
AT4G02290.1	glycosyl hydrolase 9B13	5	4.99176e-05	0.0378642	1	23.5951	4.84211	0	0
AT4G02320.1	Plant invertase/pectin methylesterase inhibitor superfamily	5	0.000430542	1	0.789426	11.2613	0.484211	1.68438	0
AT4G02530.1	chloroplast thylakoid lumen protein	5	6.37243e-11	0.436757	0.907658	52.5527	12.1053	5.6146	3.03477
AT4G03100.1	Rho GTPase activating protein with PAK-box/P21-Rho-binding domain	5	6.98882e-07	0.646391	1	30.5663	6.29474	2.24584	0.867077
AT4G03230.1	S-locus lectin protein kinase family protein	5	3.48907e-19	1	0.165313	54.1614	4.3579	3.36876	0
AT4G04890.1	protodermal factor 2	5	3.287e-06	0.917059	0.484565	15.5513	0.968422	3.36876	0.867077
AT4G07960.1	Cellulose-synthase-like C12	5	1.34659e-07	0.241412	1	117.975	58.1053	39.3022	32.5154
AT4G09010.1	ascorbate peroxidase 4	5	5.39926e-35	1	0.0745907	154.977	28.5684	35.372	19.0757
AT4G10630.1	Glutaredoxin family protein	5	0.00136629	1	1	10.1888	0.484211	0.56146	0
AT4G10750.1	Phosphoenolpyruvate carboxylase family protein	5	0.00348216	0.548462	0.466055	74.539	43.0948	60.6377	77.1699
AT4G12650.1	Endomembrane protein 70 protein family	5	0.0028288	1	0.0427068	166.774	115.726	108.362	151.305
AT4G13370.1	Plant protein of unknown function (DUF936)	5	1.76423e-06	1	0.288686	23.5951	3.38948	3.36876	0
AT4G14310.2	Transducin/WD40 repeat-like superfamily protein	5	4.72568e-07	1	1	35.9289	8.7158	5.6146	7.80369
AT4G14330.1	P-loop containing nucleoside triphosphate hydrolases superfamily protein	5	3.23637e-23	1	1	59.5239	4.3579	1.68438	0.433539
AT4G14360.1	S-adenosyl-L-methionine-dependent methyltransferases superfamily protein	5	2.75553e-05	1	0.912228	285.822	197.074	180.229	159.109
AT4G14420.1	HR-like lesion-inducing protein-related	5	1.2392e-07	0.0435505	0.154917	197.341	112.337	162.262	124.859
AT4G14750.1	IQ-domain 19	5	2.42362e-05	0.898424	1	20.9138	3.38948	0.56146	0
AT4G15140.1	unknown protein; Has 26 Blast hits to 26 proteins in 10 species: Archae - 0; Bacteria - 0; Metazoa - 0; Fungi - 0; Plants - 26; Viruses - 0; Other Eukaryotes - 0 (source: NCBI BLink).	5	1.76867e-06	1	1	16.0876	0.484211	0	0
AT4G15830.1	ARM repeat superfamily protein	5	3.26604e-19	1	0.256409	108.323	26.1474	26.3886	40.3191
AT4G15890.1	binding	5	3.51797e-06	0.643933	0.323151	35.3926	9.20001	3.93022	0.433539
AT4G16430.1	basic helix-loop-helix (bHLH) DNA-binding superfamily protein	5	0.00703779	1	0.645179	53.0889	29.5369	35.9334	46.3886
AT4G17000.1	unknown protein; Has 2862 Blast hits to 2331 proteins in 349 species: Archae - 6; Bacteria - 408; Metazoa - 833; Fungi - 223; Plants - 134; Viruses - 7; Other Eukaryotes - 1251 (source: NCBI BLink).	5	0.000761374	1	1	10.725	0.484211	0.56146	0
AT4G17240.1	unknown protein; FUNCTIONS IN: molecular_function unknown; INVOLVED IN: biological_process unknown; LOCATED IN: chloroplast; EXPRESSED IN: 16 plant structures; EXPRESSED DURING: 8 growth stages; Has	5	8.69207e-16	1	0.4685	53.6252	7.26316	4.49168	1.30062
AT4G17420.1	Tryptophan RNA-binding attenuator protein-like	5	8.70866e-05	0.0110012	0.986791	58.9877	27.1158	51.6543	42.4868
AT4G17530.1	RAB GTPase homolog 1C	5	0.000107509	0.408161	1	139.425	85.2211	109.485	121.824
AT4G17560.1	Ribosomal protein L19 family protein	5	0.000124611	0.599583	1	111.54	64.4	49.4085	53.3252
AT4G18360.1	Aldolase-type TIM barrel family protein	5	2.08051e-05	1	1	13.9425	0.968422	0.56146	0
AT4G18570.1	Tetratricopeptide repeat (TPR)-like superfamily protein	5	0.00165649	0.0135414	0.0310507	47.7264	23.2421	8.4219	1.73415
AT4G19350.1	embryo defective 3006	5	0.00232454	0.988185	0.471608	34.3201	14.5263	10.1063	4.76892
AT4G20900.1	Tetratricopeptide repeat (TPR)-like superfamily protein	5	0.000716829	1	1	9.11628	0	0	0
AT4G21150.1	ribophorin II (RPN2) family protein	5	0.00757021	1	0.0193672	330.331	254.211	224.023	157.808
AT4G21820.1	binding;calmodulin binding	5	1.37005e-09	1	0.834511	41.2914	8.23158	5.05314	2.60123
AT4G22010.1	SKU5 similar 4	5	3.18166e-07	1	0.855373	22.5226	2.42105	1.68438	0
AT4G22540.1	OSBP(oxysterol binding protein)-related protein 2A	5	9.10249e-06	0.300846	0.65912	40.2189	13.0737	5.6146	2.16769
AT4G22670.1	HSP70-interacting protein 1	5	9.29338e-10	0.0514208	0.54396	348.564	204.821	297.012	246.683
AT4G22860.1	Cell cycle regulated microtubule associated protein	5	4.06049e-05	1	0.315718	20.3776	3.38948	3.93022	0.867077
AT4G22970.1	homolog of separase	5	7.45338e-06	1	0.559984	31.1026	7.74737	5.05314	1.73415
AT4G23800.1	HMG (high mobility group) box protein	5	3.08009e-08	0.834928	0.0585492	21.4501	1.45263	5.05314	0
AT4G24580.1	Rho GTPase activation protein (RhoGAP) with PH domain	5	0.000405973	1	1	20.3776	4.84211	3.36876	3.90185
AT4G24770.1	31-kDa RNA binding protein	5	0.00322531	0.0741359	0.245186	86.3365	52.2948	80.8502	104.916
AT4G25240.1	SKU5 similar 1	5	1.72927e-16	0.0970049	1	47.7264	4.84211	12.9136	16.0409
AT4G25470.1	C-repeat/DRE binding factor 2	5	1.82092e-10	1	0.789426	21.4501	0	0	1.73415
AT4G26010.1	Peroxidase superfamily protein	5	1.34168e-09	1	1	20.3776	0	0	0
AT4G28070.2	AFG1-like ATPase family protein	5	0.000744771	0.0394758	1	72.394	39.2211	20.2126	17.3415
AT4G28230.1	unknown protein; Has 444 Blast hits to 358 proteins in 107 species: Archae - 0; Bacteria - 20; Metazoa - 179; Fungi - 26; Plants - 38; Viruses - 2; Other Eukaryotes - 179 (source: NCBI BLink).	5	1.94373e-14	1	1	33.7839	0.968422	1.12292	0
AT4G28390.1	ADP/ATP carrier 3	5	6.28783e-06	0.548277	1	426.32	305.053	373.371	365.039
AT4G28950.1	RHO-related protein from plants 9	5	2.58624e-09	1	1	23.5951	1.45263	0.56146	0
AT4G30440.1	UDP-D-glucuronate 4-epimerase 1	5	2.37491e-14	1	1	943.267	580.569	625.466	643.805
AT4G30860.1	SET domain group 4	5	0.00638949	1	0.0808174	25.7401	10.1684	8.4219	1.73415
AT4G30993.2	Calcineurin-like metallo-phosphoesterase superfamily protein	5	0.00223559	1	0.299087	16.0876	3.38948	5.05314	10.8385
AT4G31360.1	selenium binding	5	4.15898e-05	1	0.073953	37.5376	13.0737	11.2292	3.03477
AT4G33260.1	Transducin family protein / WD-40 repeat family protein	5	6.2204e-07	1	0.189856	41.8276	11.1368	11.7907	4.76892
AT4G33270.1	Transducin family protein / WD-40 repeat family protein	5	3.7392e-08	0.987594	0.29008	110.468	50.8421	40.9866	26.8794
AT4G33400.1	Vacuolar import/degradation, Vid27-related protein	5	2.8954e-14	1	0.300445	47.7264	5.81053	5.6146	1.30062
AT4G34412.1	CONTAINS InterPro DOMAIN/s: Kinase binding protein CGI-121 (InterPro:IPR013926); Has 275 Blast hits to 275 proteins in 139 species: Archae - 0; Bacteria - 5; Metazoa - 98; Fungi - 109; Plants - 42; V	5	0.00446518	0.925159	1	37.0014	16.9474	24.1428	25.1452
AT4G34450.1	coatomer gamma-2 subunit, putative / gamma-2 coat protein, putative / gamma-2 COP, putative	5	0.00491981	1	0.245874	426.856	337.011	312.733	257.088
AT4G34740.1	GLN phosphoribosyl pyrophosphate amidotransferase 2	5	1.01338e-27	0.0123299	0.484565	194.659	57.6211	98.8169	119.223
AT4G35360.1	Uncharacterised conserved protein (UCP030210)	5	2.53979e-05	1	1	69.1765	31.9579	31.4418	33.3825
AT4G35470.1	plant intracellular ras group-related LRR 4	5	0.00955888	1	0.0290792	62.2052	36.3158	32.5647	56.36
AT4G35620.1	Cyclin B2;2	5	3.287e-06	1	1	15.5513	0.484211	0	0
AT4G35930.1	F-box family protein	5	0.000595739	1	1	24.6676	7.26316	10.6677	9.10431
AT4G36740.1	homeobox protein 40	5	6.14386e-07	1	0.562784	27.3488	3.87369	5.6146	2.16769
AT4G37110.1	Zinc-finger domain of monoamine-oxidase A repressor R1	5	2.18789e-13	1	0.249286	55.7702	10.1684	10.6677	3.90185
AT4G37850.1	basic helix-loop-helix (bHLH) DNA-binding superfamily protein	5	1.40222e-23	1	1	53.0889	1.45263	0.56146	0.433539
AT5G01630.1	BRCA2-like B	5	0.00577316	0.659901	0.171353	30.0301	13.0737	20.2126	10.4049
AT5G02160.1	unknown protein; FUNCTIONS IN: molecular_function unknown; INVOLVED IN: biological_process unknown; LOCATED IN: chloroplast thylakoid membrane; EXPRESSED IN: 23 plant structures; EXPRESSED DURING: 13	5	0.00130361	0.0228834	0.0384962	55.7702	28.0842	52.2158	29.4806
AT5G02220.1	unknown protein; Has 30201 Blast hits to 17322 proteins in 780 species: Archae - 12; Bacteria - 1396; Metazoa - 17338; Fungi - 3422; Plants - 5037; Viruses - 0; Other Eukaryotes - 2996 (source: NCBI	5	0.00758658	0.0224316	0.0825987	8.04378	0.484211	7.29898	1.30062
AT5G02370.1	ATP binding microtubule motor family protein	5	7.45641e-19	0.809968	1	52.5527	4.3579	1.12292	0
AT5G02560.2	histone H2A 12	5	1.92901e-11	1	0.503116	92.2353	31.9579	38.1793	27.7465
AT5G02640.1	unknown protein; BEST Arabidopsis thaliana protein match is: unknown protein (TAIR:AT3G46300.1); Has 37 Blast hits to 37 proteins in 10 species: Archae - 0; Bacteria - 0; Metazoa - 0; Fungi - 0; Plan	5	0.000695328	1	1	12.3338	0.968422	0.56146	2.16769
AT5G03380.1	Heavy metal transport/detoxification superfamily protein	5	1.31229e-09	0.0412063	0.127679	28.9576	2.42105	11.2292	21.2434
AT5G03940.1	chloroplast signal recognition particle 54 kDa subunit	5	5.06915e-09	0.961402	0.852422	160.876	81.8316	69.0596	81.9388
AT5G04320.2	Shugoshin C terminus	5	0.00132154	1	1	23.5951	7.26316	9.54482	7.80369
AT5G05240.1	Uncharacterised conserved protein (UCP030365)	5	0.00348696	1	0.428498	38.0739	17.4316	19.0896	11.272
AT5G05270.1	Chalcone-flavanone isomerase family protein	5	2.6513e-21	1	1	68.104	8.23158	6.17606	6.06954
AT5G05560.1	E3 ubiquitin ligase, putative	5	0.000735475	0.181167	0.141814	69.7127	36.8	55.0231	36.8508
AT5G05830.1	RING/FYVE/PHD zinc finger superfamily protein	5	0.00104081	1	0.0505244	37.0014	15.4947	11.2292	3.03477
AT5G06290.1	2-cysteine peroxiredoxin B	5	9.99642e-11	1	1	358.216	189.811	203.81	198.561
AT5G06470.1	Glutaredoxin family protein	5	0.000322556	1	1	9.65253	0	0	0
AT5G06510.1	nuclear factor Y, subunit A10	5	0.00502402	0.0108753	0.580659	13.9425	2.90527	12.3521	19.5092
AT5G06860.1	polygalacturonase inhibiting protein 1	5	0.000599501	1	1	8.58003	0	0.56146	0.867077
AT5G06900.1	cytochrome P450, family 93, subfamily D, polypeptide 1	5	4.38824e-30	0.0210938	0.283288	136.208	25.179	9.54482	18.2086
AT5G07800.1	Flavin-binding monooxygenase family protein	5	4.41782e-17	1	0.291128	41.2914	0.968422	0	2.60123
AT5G08000.1	glucan endo-1,3-beta-glucosidase-like protein 3	5	3.6082e-10	0.104833	0.484565	45.0451	9.20001	2.24584	0
AT5G08350.1	GRAM domain-containing protein / ABA-responsive protein-related	5	4.15606e-08	0.0180728	1	19.3051	0.968422	8.4219	12.1391
AT5G08640.1	flavonol synthase 1	5	9.33385e-07	0.167879	1	45.0451	14.0421	5.6146	3.46831
AT5G08690.1	ATP synthase alpha/beta family protein	5	0.00194789	0.250227	0.49453	625.806	506	405.374	356.802
AT5G09620.1	Octicosapeptide/Phox/Bem1p family protein	5	0.00278777	0.0327691	1	27.8851	10.6526	24.7042	22.544
AT5G10010.1	unknown protein; FUNCTIONS IN: molecular_function unknown; INVOLVED IN: biological_process unknown; LOCATED IN: nucleolus; EXPRESSED IN: 25 plant structures; EXPRESSED DURING: 15 growth stages; BEST	5	0.00069017	1	0.506621	105.105	63.9158	57.2689	43.7874
AT5G11300.1	mitotic-like cyclin 3B from Arabidopsis	5	1.08453e-13	1	0.789426	36.4651	2.90527	1.68438	0
AT5G11510.1	myb domain protein 3r-4	5	5.61441e-06	0.802285	1	55.7702	21.3053	14.598	12.1391
AT5G12930.1	unknown protein; Has 1807 Blast hits to 1807 proteins in 277 species: Archae - 0; Bacteria - 0; Metazoa - 736; Fungi - 347; Plants - 385; Viruses - 0; Other Eukaryotes - 339 (source: NCBI BLink).	5	2.62682e-12	1	0.484565	30.0301	1.45263	0	2.16769
AT5G13510.1	Ribosomal protein L10 family protein	5	0.000368918	1	0.484565	99.2066	58.1053	66.8137	84.54
AT5G13710.1	sterol methyltransferase 1	5	4.08739e-07	1	1	296.011	187.874	168.999	148.27
AT5G13840.1	FIZZY-related 3	5	1.05612e-31	1	0.165313	78.2927	4.3579	3.36876	0
AT5G14920.1	Gibberellin-regulated family protein	5	1.68497e-51	1	1	117.439	3.87369	1.68438	0.867077
AT5G15410.1	Cyclic nucleotide-regulated ion channel family protein	5	1.18345e-05	1	0.314292	24.1313	4.84211	3.93022	0.433539
AT5G16480.1	Phosphotyrosine protein phosphatases superfamily protein	5	0.0049429	0.157451	0.622698	31.1026	13.5579	28.073	36.8508
AT5G17160.1	unknown protein; BEST Arabidopsis thaliana protein match is: unknown protein (TAIR:AT3G03130.1); Has 14330 Blast hits to 10381 proteins in 896 species: Archae - 94; Bacteria - 2881; Metazoa - 4019; F	5	1.09971e-20	1	1	40.7551	0.484211	0	0
AT5G19650.1	ovate family protein 8	5	7.10078e-05	1	1	12.87	0.484211	0	0
AT5G19760.1	Mitochondrial substrate carrier family protein	5	4.99738e-09	1	0.0362458	558.238	355.411	314.418	236.279
AT5G20720.1	chaperonin 20	5	2.55444e-14	1	0.0898125	645.647	382.527	414.357	323.42
AT5G20850.1	RAS associated with diabetes protein 51	5	0.00151357	1	0.132054	20.9138	5.32632	4.49168	0
AT5G20890.1	TCP-1/cpn60 chaperonin family protein	5	2.98862e-06	0.925492	0.607026	250.966	161.242	140.365	115.321
AT5G23060.1	calcium sensing receptor	5	0.000377887	1	0.0904942	182.326	119.116	119.03	84.9736
AT5G23910.1	ATP binding microtubule motor family protein	5	1.05948e-22	0.167503	1	68.104	6.77895	1.12292	0.433539
AT5G24860.1	flowering promoting factor 1	5	0.00122188	1	1	11.7975	0.968422	1.68438	0
AT5G24930.1	CONSTANS-like 4	5	1.15747e-08	0.433811	1	120.657	56.1685	74.6742	77.6034
AT5G25090.1	early nodulin-like protein 13	5	3.41558e-34	0.0882275	0.165313	108.859	12.1053	3.93022	0
AT5G25510.1	Protein phosphatase 2A regulatory B subunit family protein	5	0.00324481	0.522284	0.0207623	109.932	71.179	52.7772	29.9142
AT5G26360.1	TCP-1/cpn60 chaperonin family protein	5	0.000831476	0.573988	0.167279	209.674	147.2	120.152	88.4419
AT5G26680.1	5'-3' exonuclease family protein	5	0.0044327	1	0.847479	64.8865	36.3158	38.7407	31.2148
AT5G26910.1	unknown protein; BEST Arabidopsis thaliana protein match is: unknown protein (TAIR:AT3G58650.1); Has 1322 Blast hits to 684 proteins in 162 species: Archae - 4; Bacteria - 497; Metazoa - 157; Fungi -	5	5.04361e-09	0.292658	0.789426	28.4213	2.90527	0	1.73415
AT5G27400.1	S-adenosyl-L-methionine-dependent methyltransferases superfamily protein	5	0.00631978	0.790679	1	24.1313	8.7158	14.0365	13.4397
AT5G27550.1	P-loop containing nucleoside triphosphate hydrolases superfamily protein	5	2.93404e-17	0.764718	1	56.8427	7.26316	3.36876	1.73415
AT5G27740.1	ATPase family associated with various cellular activities (AAA)	5	0.00203136	1	0.0695297	55.7702	28.5684	25.8272	13.0062
AT5G28640.1	SSXT family protein	5	0.000190583	0.0541495	0.139592	63.814	30.5053	52.7772	34.6831
AT5G28780.1	PIF1 helicase	5	0.0016116	1	0.717083	56.8427	29.0527	21.8969	16.0409
AT5G34940.2	glucuronidase 3	5	1.98941e-07	0.0716762	1	91.1628	39.7053	64.5679	60.6954
AT5G35450.1	Disease resistance protein (CC-NBS-LRR class) family	5	7.04205e-05	1	0.0957801	147.469	89.579	98.8169	68.9326
AT5G37010.1	unknown protein; FUNCTIONS IN: molecular_function unknown; INVOLVED IN: N-terminal protein myristoylation; EXPRESSED IN: 22 plant structures; EXPRESSED DURING: 13 growth stages; BEST Arabidopsis thal	5	3.53824e-07	1	1	20.9138	1.45263	0.56146	0
AT5G37630.1	ARM repeat superfamily protein	5	1.43101e-19	0.723361	0.288686	61.6689	6.77895	2.8073	0
AT5G38200.1	Class I glutamine amidotransferase-like superfamily protein	5	1.42851e-28	1	0.746204	78.2927	4.84211	8.4219	4.76892
AT5G40460.1	unknown protein; BEST Arabidopsis thaliana protein match is: unknown protein (TAIR:AT3G27630.1); Has 87 Blast hits to 87 proteins in 12 species: Archae - 0; Bacteria - 0; Metazoa - 0; Fungi - 0; Plan	5	3.18166e-07	0.987594	0.0286852	22.5226	2.42105	5.6146	0.433539
AT5G40780.1	lysine histidine transporter 1	5	0.00484609	0.0489367	1	12.87	2.42105	10.6677	12.1391
AT5G41210.1	glutathione S-transferase THETA 1	5	6.40466e-05	1	0.490056	324.432	225.158	218.408	187.289
AT5G42330.1	unknown protein; Has 35333 Blast hits to 34131 proteins in 2444 species: Archae - 798; Bacteria - 22429; Metazoa - 974; Fungi - 991; Plants - 531; Viruses - 0; Other Eukaryotes - 9610 (source: NCBI B	5	1.00708e-13	1	0.789426	37.5376	2.42105	1.68438	0
AT5G42700.1	AP2/B3-like transcriptional factor family protein	5	3.71031e-08	1	0.558445	26.8126	2.90527	5.6146	1.73415
AT5G42930.1	alpha/beta-Hydrolases superfamily protein	5	1.59014e-22	0.174324	1	67.5677	6.77895	1.68438	0
AT5G45910.1	GDSL-like Lipase/Acylhydrolase superfamily protein	5	0.00304677	0.0229626	1	25.2038	9.20001	1.12292	0
AT5G45930.1	magnesium chelatase i2	5	3.1855e-09	0.175385	1	225.226	125.895	92.6409	93.2108
AT5G45960.1	GDSL-like Lipase/Acylhydrolase superfamily protein	5	1.32226e-09	1	1	19.8413	0	0	0
AT5G46880.1	homeobox-7	5	1.70092e-09	0.66108	1	27.3488	2.42105	6.17606	3.90185
AT5G47380.1	Protein of unknown function, DUF547	5	0.0043778	1	1	11.7975	1.45263	0.56146	0
AT5G47500.1	Pectin lyase-like superfamily protein	5	3.67408e-28	0.798755	1	61.1327	1.93684	0	0
AT5G47700.1	60S acidic ribosomal protein family	5	2.43159e-14	0.139364	1	283.141	142.842	104.993	95.812
AT5G48310.1	unknown protein; BEST Arabidopsis thaliana protein match is: unknown protein (TAIR:AT4G24610.1); Has 1807 Blast hits to 1807 proteins in 277 species: Archae - 0; Bacteria - 0; Metazoa - 736; Fungi -	5	3.23251e-05	0.242909	0.0744055	40.2189	14.0421	6.17606	0.867077
AT5G49100.1	unknown protein; BEST Arabidopsis thaliana protein match is: unknown protein (TAIR:AT3G06868.1); Has 30201 Blast hits to 17322 proteins in 780 species: Archae - 12; Bacteria - 1396; Metazoa - 17338;	5	6.16145e-09	0.734891	0.288686	39.6826	6.77895	2.8073	0
AT5G49760.1	Leucine-rich repeat protein kinase family protein	5	0.00252075	0.93019	1	32.7114	13.0737	18.5282	20.8098
AT5G50350.1	unknown protein; FUNCTIONS IN: molecular_function unknown; INVOLVED IN: response to oxidative stress; LOCATED IN: chloroplast; EXPRESSED IN: 22 plant structures; EXPRESSED DURING: 13 growth stages; H	5	0.0040909	0.779702	0.156174	25.7401	9.68422	15.7209	27.3129
AT5G51600.1	Microtubule associated protein (MAP65/ASE1) family protein	5	7.23124e-10	0.603703	0.298884	106.178	43.0948	58.3918	41.6197
AT5G52020.1	Integrase-type DNA-binding superfamily protein	5	0.000322556	1	1	9.65253	0	0.56146	0.867077
AT5G52030.2	TraB family protein	5	0.000285172	0.124351	1	22.5226	5.32632	13.475	9.97139
AT5G52860.1	ABC-2 type transporter family protein	5	1.96412e-05	0.893103	1	21.4501	3.38948	1.12292	0
AT5G52950.1	unknown protein; Has 30201 Blast hits to 17322 proteins in 780 species: Archae - 12; Bacteria - 1396; Metazoa - 17338; Fungi - 3422; Plants - 5037; Viruses - 0; Other Eukaryotes - 2996 (source: NCBI	5	0.000139667	1	0.165313	16.6238	2.42105	3.93022	0
AT5G53070.1	Ribosomal protein L9/RNase H1	5	0.00466876	1	0.262057	56.8427	30.5053	24.1428	14.3068
AT5G53670.1	unknown protein; FUNCTIONS IN: molecular_function unknown; INVOLVED IN: biological_process unknown; LOCATED IN: endomembrane system; EXPRESSED IN: sperm cell; Has 1807 Blast hits to 1807 proteins in	5	0.00111565	1	1	8.04378	0	0	0
AT5G54380.1	protein kinase family protein	5	8.38753e-08	0.830127	1	173.209	93.4527	112.853	103.182
AT5G54540.1	Uncharacterised conserved protein (UCP012943)	5	0.00769613	0.0229274	0.104735	42.9001	21.7895	43.7939	65.0308
AT5G54630.1	zinc finger protein-related	5	1.13034e-05	0.358639	0.552181	14.4788	0.968422	5.05314	1.73415
AT5G55040.1	DNA-binding bromodomain-containing protein	5	0.00209597	1	0.0820566	91.1628	55.6842	57.2689	84.9736
AT5G55820.1	CONTAINS InterPro DOMAIN/s: Inner centromere protein, ARK-binding region (InterPro:IPR005635); Has 1807 Blast hits to 1807 proteins in 277 species: Archae - 0; Bacteria - 0; Metazoa - 736; Fungi - 34	5	1.23004e-09	1	0.073953	46.1176	10.6526	6.17606	0.867077
AT5G56130.1	Transducin/WD40 repeat-like superfamily protein	5	3.17926e-12	0.060419	1	134.599	52.779	31.4418	32.5154
AT5G56580.1	MAP kinase kinase 6	5	7.00099e-08	1	0.0932499	34.8564	6.29474	3.93022	0.433539
AT5G56950.1	nucleosome assembly protein 1;3	5	0.00386926	0.770194	0.117691	121.729	76.5053	98.8169	69.7997
AT5G57150.4	basic helix-loop-helix (bHLH) DNA-binding superfamily protein	5	5.91837e-10	1	0.868828	75.6115	24.6948	26.3886	19.9428
AT5G58330.1	lactate/malate dehydrogenase family protein	5	0.00342634	1	0.232733	272.416	203.853	210.547	168.646
AT5G59440.3	P-loop containing nucleoside triphosphate hydrolases superfamily protein	5	0.00819798	1	0.0927803	45.5814	24.2105	23.5813	11.7055
AT5G59790.1	Domain of unknown function (DUF966)	5	1.03335e-10	0.0370714	0.0300832	54.6977	13.0737	28.073	49.8569
AT5G60150.1	unknown protein; Has 1807 Blast hits to 1807 proteins in 277 species: Archae - 0; Bacteria - 0; Metazoa - 736; Fungi - 347; Plants - 385; Viruses - 0; Other Eukaryotes - 339 (source: NCBI BLink).	5	0.00792587	1	1	13.4063	2.90527	1.68438	1.30062
AT5G60910.1	AGAMOUS-like 8	5	0.00599186	0.723087	0.0228335	90.6265	57.1369	44.9168	23.8446
AT5G60930.1	P-loop containing nucleoside triphosphate hydrolases superfamily protein	5	8.03066e-16	0.351083	0.0932499	63.2777	11.1368	4.49168	0
AT5G61010.1	exocyst subunit exo70 family protein E2	5	0.000325196	0.0371677	0.0151715	20.3776	4.3579	14.598	3.90185
AT5G61460.1	P-loop containing nucleoside triphosphate hydrolases superfamily protein	5	2.40929e-05	1	0.459485	50.4077	19.8526	25.8272	16.908
AT5G62360.1	Plant invertase/pectin methylesterase inhibitor superfamily protein	5	0.000695925	1	1	22.5226	6.29474	3.36876	1.73415
AT5G62410.1	structural maintenance of chromosomes 2	5	8.68314e-25	1	0.608583	186.079	57.1369	62.3221	76.7363
AT5G62550.1	unknown protein; FUNCTIONS IN: molecular_function unknown; INVOLVED IN: biological_process unknown; LOCATED IN: plasma membrane; EXPRESSED IN: 17 plant structures; EXPRESSED DURING: 9 growth stages;	5	5.05367e-60	0.243836	1	176.963	9.68422	3.36876	1.30062
AT5G62610.1	basic helix-loop-helix (bHLH) DNA-binding superfamily protein	5	3.44775e-06	1	0.0721958	82.5828	38.2527	36.4949	19.9428
AT5G62710.1	Leucine-rich repeat protein kinase family protein	5	9.65681e-16	1	0.288686	47.7264	4.84211	2.8073	0
AT5G63310.1	nucleoside diphosphate kinase 2	5	5.01396e-05	0.0122623	0.105703	77.2202	38.2527	18.5282	8.23723
AT5G63400.1	adenylate kinase 1	5	6.00916e-06	0.27672	0.0936297	143.715	82.8001	60.6377	38.1514
AT5G63810.1	beta-galactosidase 10	5	0.000103248	1	0.02761	224.153	152.526	156.647	110.119
AT5G63950.1	chromatin remodeling 24	5	7.49956e-10	1	0.0450633	64.8865	17.4316	13.475	4.33539
AT5G66230.1	Chalcone-flavanone isomerase family protein	5	4.02922e-13	0.730422	1	37.0014	2.90527	0.56146	0
AT5G66690.1	UDP-Glycosyltransferase superfamily protein	5	3.48334e-06	1	1	13.4063	0.484211	0	0
AT5G67150.1	HXXXD-type acyl-transferase family protein	5	1.67196e-05	1	0.0497922	37.5376	11.6211	11.2292	3.03477
AT5G67270.1	end binding protein 1C	5	2.46688e-10	1	0.0519243	32.7114	3.87369	4.49168	0
comp12381_c0	NULL	5	1.56233e-05	0.125397	1	23.0588	3.87369	11.7907	8.67077
comp15408_c0	NULL	5	0.00722312	1	0.463785	6.43502	0	0.56146	4.33539
comp159696_c0	NULL	5	0.00391037	1	1	6.97127	0	0	0
comp16511_c0	NULL	5	0.0091103	1	1	8.04378	0.484211	1.12292	0
comp17282_c1	NULL	5	0.00111565	1	1	8.58003	0	1.12292	2.16769
comp19057_c0	NULL	5	0.000761374	0.234348	1	10.725	0.484211	4.49168	6.06954
comp20784_c0	NULL	5	0.00294982	0.695949	0.718538	9.11628	0.968422	3.93022	7.80369
comp20869_c0	NULL	5	1.30753e-12	0.847174	0.0162693	37.5376	3.87369	7.86044	0.867077
comp22038_c0	NULL	5	1.76867e-06	0.987594	1	16.0876	0.484211	2.24584	1.73415
comp23305_c0	NULL	5	0.00107546	1	0.105573	36.4651	14.5263	11.7907	24.7117
comp23929_c0	NULL	5	0.000799875	0.818794	0.630144	18.2326	3.87369	7.86044	3.90185
comp26821_c0	NULL	5	0.00278777	0.626059	0.286025	42.3639	20.3369	30.3188	19.5092
comp27054_c0	NULL	5	0.000150815	0.50689	1	41.8276	16.4632	8.4219	11.272
comp50822_c0	NULL	5	0.00126958	1	1	17.6963	4.3579	2.8073	1.30062
comp51101_c0	NULL	5	0.00722312	1	0.019979	6.43502	0	1.12292	8.23723
comp61883_c0	NULL	5	0.000761374	0.23184	1	10.725	0.484211	4.49168	2.60123
comp6377_c0	NULL	5	0.00396174	1	1	6.97127	0	0	0.867077
comp7337_c0	NULL	5	1.34659e-07	0.175385	0.842175	16.0876	0.484211	5.05314	2.16769
comp7392_c0	NULL	5	0.00391037	1	1	6.97127	0	0	0.433539
comp7823_c0	NULL	5	0.00298907	1	1	13.4063	2.42105	3.36876	3.03477
contig01346	CIPK25; CIPK25 (CBL-INTERACTING PROTEIN KINASE 25); kinase	5	8.16111e-05	1	1	17.1601	1.93684	1.12292	0
contig01842	S-locus lectin protein kinase family protein	5	3.80086e-06	0.131474	0.0595002	17.1601	1.45263	7.29898	19.5092
contig04345	calmodulin-binding family protein	5	1.46753e-07	0.987594	0.743	18.2326	0.484211	2.24584	6.06954
contig17041	hypothetical protein	5	2.47041e-10	0.290015	0.167055	47.7264	10.1684	3.93022	0
contig17829	terpene synthase/cyclase family protein	5	0.000128995	1	0.655686	13.9425	0.968422	2.24584	5.636
contig17891	AML3; AML3 (ARABIDOPSIS MEI2-LIKE); RNA binding	5	1.82534e-06	0.0985508	0.338936	165.702	96.358	66.2523	87.5748
contig22870	MYA2; MYA2 (ARABIDOPSIS MYOSIN)	5	0.000973196	1	1	23.0588	6.77895	7.86044	5.636
contig23771	putative polyprotein [Solanum demissum]	5	0.00054784	0.730243	1	13.9425	1.93684	5.6146	5.20246
contig24064	nucleotide-sugar transporter family protein	5	0.00532286	0.433578	1	19.8413	6.29474	1.68438	0.433539
contig27067	kinase ; K02214 cell division control protein 7 [EC:2.7.11.1]	5	0.000133412	1	0.678919	29.4938	8.7158	9.54482	15.6074
contig28230	ATGSTU8; ATGSTU8 (Arabidopsis thaliana Glutathione S-transferase (class tau) 8); glutathione transferase	5	0.00758658	0.35461	1	8.04378	0.484211	3.93022	5.636
contig29388	RNA binding / tRNA (guanine-N2-)-methyltransferase	5	0.00120205	1	1	15.5513	2.90527	6.17606	4.76892
contig32162	MYB112; MYB112 (myb domain protein 112); DNA binding / transcription factor ; K09422 myb proto-oncogene protein, plant	5	0.00623245	0.119985	0.044601	62.7414	35.8316	56.146	33.816
NP_001234261.1	Pto-responsive gene 1 protein [Solanum lycopersicum]2280	5	0.00146681	1	0.196552	30.5663	11.6211	13.475	6.06954
Solyc01g010280.2.1	Unknown Protein (AHRD V1)	5	0.000430542	1	1	11.2613	0.484211	2.24584	0.433539
Solyc01g108240.2.1	Ethylene responsive transcription factor 2b (AHRD V1 *-*- C0J9I6_9ROSA); contains Interpro domain(s) IPR001471 Pathogenesis-related transcriptional factor and ERF, DNA-binding	5	4.94004e-07	0.830549	1	15.015	0	2.24584	4.76892
Solyc02g067620.1.1	Zinc transporter like 1 (AHRD V1 *-*- Q9JKN2_MOUSE); contains Interpro domain(s) IPR002524 Cation efflux protein	5	0.00484609	1	1	12.87	2.42105	1.12292	3.03477
Solyc03g043930.2.1	Adiponectin receptor protein 2 (AHRD V1 *-** B0W6M8_CULQU); contains Interpro domain(s) IPR004254 Hly-III related	5	2.35482e-11	1	1	30.0301	1.93684	1.68438	0.433539
Solyc03g062970.1.1	Unknown Protein (AHRD V1)	5	0.00122589	1	1	8.58003	0	0	0
Solyc03g096870.2.1	WD repeat-containing protein 5 homolog (AHRD V1 *--- WDR5_DICDI); contains Interpro domain(s) IPR017986 WD40 repeat, region	5	0.00111565	1	1	8.04378	0	0	0
Solyc03g115000.2.1	AT1G74160 protein (Fragment) (AHRD V1 *-*- B9DHP4_ARATH)	5	1.88131e-05	0.569166	0.754591	104.033	55.6842	72.9898	86.2742
Solyc03g121760.2.1	Calmodulin binding protein (AHRD V1 **-* B6T951_MAIZE); contains Interpro domain(s) IPR000048 IQ calmodulin-binding region	5	0.00758658	1	1	8.04378	0.968422	2.24584	3.03477
Solyc04g057970.2.1	Unknown Protein (AHRD V1)	5	0.00358734	1	1	10.725	1.45263	1.68438	2.16769
Solyc04g071660.2.1	Unknown Protein (AHRD V1)	5	2.84737e-09	0.724132	0.288686	43.4364	6.77895	2.8073	0
Solyc04g074450.1.1	Phi-1 protein (Fragment) (AHRD V1 ***- Q4LAX0_CAPCH); contains Interpro domain(s) IPR006766 Phosphate-induced protein 1 conserved region	5	0.00136629	0.105482	0.868153	10.1888	0.484211	5.6146	9.53785
Solyc04g076870.2.1	Glutamyl-tRNA reductase (AHRD V1 **** A5BZY3_VITVI); contains Interpro domain(s) IPR000343 Tetrapyrrole biosynthesis, glutamyl-tRNA reductase	5	4.39538e-07	0.21108	0.0486581	26.2763	3.87369	11.2292	3.46831
Solyc06g053920.2.1	Os11g0586300 protein (Fragment) (AHRD V1 ***- Q0IRY4_ORYSJ)	5	6.07271e-09	1	1	71.8577	24.2105	31.4418	35.9837
Solyc06g060900.1.1	Unknown Protein (AHRD V1)	5	4.27515e-06	0.40676	0.0932499	37.5376	11.1368	4.49168	0
Solyc06g072810.2.1	Unknown Protein (AHRD V1)	5	1.16054e-10	1	1	26.2763	1.45263	0	0
Solyc06g073830.1.1	Calmodulin-like protein (AHRD V1 ***- Q0VJ70_DATME); contains Interpro domain(s) IPR011992 EF-Hand type	5	0.00722312	1	0.484565	6.43502	0	0	2.16769
Solyc06g074670.2.1	Bifunctional polymyxin resistance arnA protein (AHRD V1 ***- B6TQB1_MAIZE); contains Interpro domain(s) IPR001509 NAD-dependent epimerase/dehydratase	5	9.52243e-30	1	0.18453	112.613	15.979	18.5282	9.53785
Solyc06g076310.1.1	Unknown Protein (AHRD V1)	5	0.00778522	1	1	12.3338	2.42105	1.68438	0.433539
Solyc07g006420.1.1	Unknown Protein (AHRD V1)	5	3.80086e-06	1	1	17.1601	1.45263	0	0.867077
Solyc07g038150.1.1	Unknown Protein (AHRD V1); contains Interpro domain(s) IPR001991 Sodium:dicarboxylate symporter	5	0.00749009	0.716035	1	15.5513	4.3579	8.4219	12.5726
Solyc07g052990.1.1	Unknown Protein (AHRD V1)	5	9.21639e-14	0.152375	0.453488	57.9152	11.1368	24.1428	34.2495
Solyc07g054610.2.1	F-box family protein (AHRD V1 *-*- B9I698_POPTR)	5	0.00722312	0.180927	1	6.43502	0	3.36876	6.93662
Solyc07g065600.2.1	Genomic DNA chromosome 5 P1 clone MDF20 (AHRD V1 *-*- Q9FM57_ARATH)	5	0.00484609	1	1	12.87	2.42105	2.8073	0.433539
Solyc08g005490.2.1	Dehydration-responsive protein-like (AHRD V1 **-- Q5VRG9_ORYSJ); contains Interpro domain(s) IPR004159 Protein of unknown function DUF248, methyltransferase putative	5	0.00288466	1	1	15.015	2.90527	1.12292	0
Solyc08g036660.2.1	Protein TIFY 5A (AHRD V1 ***- TIF5A_ARATH); contains Interpro domain(s) IPR018467 CCT domain-like	5	4.98868e-10	1	0.0593921	26.8126	1.93684	3.36876	12.1391
Solyc08g074620.1.1	Polyphenol oxidase (AHRD V1 ***- Q41428_SOLTU); contains Interpro domain(s) IPR016213 Polyphenol oxidase, plant	5	0.000973196	0.0777719	1	23.0588	6.77895	0.56146	0
Solyc09g074450.1.1	Unknown Protein (AHRD V1)	5	2.52114e-07	0.174004	0.134977	48.2627	14.0421	26.9501	15.6074
Solyc09g074800.2.1	Potassium transporter family protein (AHRD V1 **** D7KXB7_ARALY); contains Interpro domain(s) IPR018519 Potassium uptake protein, kup IPR003855 K+ potassium transporter	5	0.00262033	1	0.288686	9.65253	0.484211	0	2.60123
Solyc11g006790.1.1	Unknown Protein (AHRD V1)	5	1.10028e-05	0.893823	0.789426	24.1313	4.84211	1.68438	0
Solyc11g007930.1.1	Histone H2B (AHRD V1 ***- D7KHV7_ARALY); contains Interpro domain(s) IPR000558 Histone H2B	5	1.96822e-05	1	0.189406	26.8126	6.29474	7.29898	1.73415
Solyc11g069070.1.1	Metal ion binding protein (AHRD V1 *-*- B6U064_MAIZE); contains Interpro domain(s) IPR006121 Heavy metal transport/detoxification protein	5	4.51367e-05	1	1	21.4501	3.87369	2.24584	0.433539
Solyc12g010710.1.1	Unknown Protein (AHRD V1)	5	0.00666813	1	1	13.4063	1.45263	2.24584	4.76892
XP_002265610.1	PREDICTED: uncharacterized protein LOC100263642 [Vitis vinifera]5540	5	3.3731e-15	1	1	39.6826	2.90527	0.56146	0
XP_002278089.1	PREDICTED: uncharacterized protein LOC100243073 [Vitis vinifera]870	5	7.19734e-06	0.464147	1	25.7401	5.32632	1.12292	0
XP_002280572.2	PREDICTED: uncharacterized protein LOC100246721 [Vitis vinifera]5310	5	0.00434688	1	1	9.11628	0.484211	2.24584	1.73415
XP_002297981.1	predicted protein, partial [Populus trichocarpa]940	5	6.44561e-08	1	0.0155298	34.8564	7.26316	6.17606	0
XP_002331048.1	predicted protein [Populus trichocarpa]1560	5	0.00109279	1	0.789426	14.4788	2.42105	1.68438	0
XP_002332028.1	predicted protein [Populus trichocarpa]1050	5	1.49398e-06	1	0.553172	14.4788	0	1.68438	5.20246
XP_002512414.1	conserved hypothetical protein [Ricinus communis]2790	5	0.00120064	1	0.0817293	11.7975	1.45263	0.56146	5.636
XP_002513663.1	conserved hypothetical protein [Ricinus communis]2500	5	2.2769e-13	0.293629	1	37.5376	2.90527	0	0
XP_002515954.1	hypothetical protein RCOM_1488230 [Ricinus communis]4540	5	9.37695e-19	1	0.399602	60.0602	7.26316	6.17606	2.16769
XP_003517273.1	PREDICTED: uncharacterized protein LOC100780194 [Glycine max]1690	5	0.00345416	1	0.0286852	76.684	43.0948	36.4949	19.0757
XP_003538568.1	PREDICTED: mitotic spindle checkpoint protein MAD2-like [Glycine max]2070	5	2.8482e-05	1	0.0159554	41.2914	14.5263	16.2823	4.33539
XP_003635668.1	PREDICTED: uncharacterized protein LOC100854178, partial [Vitis vinifera]4780	5	0.00263727	0.469717	1	19.8413	5.32632	1.12292	0
AT1G02560.1	nuclear encoded CLP protease 5	6	0.00024526	1	0.000214538	132.99	79.8948	89.8336	153.906
AT1G03475.1	Coproporphyrinogen III oxidase	6	0.00226348	1	9.09546e-09	116.903	75.0527	71.8669	161.71
AT1G07160.1	Protein phosphatase 2C family protein	6	3.28272e-56	0.13319	1.86603e-16	160.339	11.6211	23.0199	110.552
AT1G08200.1	UDP-D-apiose/UDP-D-xylose synthase 2	6	7.67066e-71	0.304397	2.57074e-05	628.487	196.59	244.235	379.78
AT1G08830.1	copper/zinc superoxide dismutase 1	6	1.6384e-10	1	9.11221e-20	699.808	488.085	491.277	1012.75
AT1G09160.2	Protein phosphatase 2C family protein	6	4.87544e-05	0.977492	8.40408e-05	84.1915	43.579	53.3387	105.783
AT1G18080.1	Transducin/WD40 repeat-like superfamily protein	6	3.222e-05	1	0.000394185	372.159	263.895	277.923	183.82
AT1G18270.3	ketose-bisphosphate aldolase class-II family protein	6	0.00209597	1	1.26716e-11	230.588	166.569	175.737	396.254
AT1G27200.1	Domain of unknown function (DUF23)	6	0.00392725	0.0264411	5.95276e-05	60.0602	32.9263	57.8304	113.154
AT1G29950.1	basic helix-loop-helix (bHLH) DNA-binding superfamily protein	6	1.02999e-06	0.246153	1.16917e-06	102.96	47.9369	70.744	146.97
AT1G30360.1	Early-responsive to dehydration stress protein (ERD4)	6	1.98118e-18	1	2.22557e-70	61.1327	8.23158	9.54482	267.493
AT1G42430.1	unknown protein; BEST Arabidopsis thaliana protein match is: unknown protein (TAIR:AT3G55760.3); Has 186 Blast hits to 143 proteins in 47 species: Archae - 0; Bacteria - 23; Metazoa - 14; Fungi - 6;	6	7.83376e-05	0.143654	2.27153e-06	57.3789	25.179	42.1095	96.2456
AT1G43170.1	ribosomal protein 1	6	7.89364e-13	1	0.00527683	545.368	316.674	299.82	208.966
AT1G45207.2	Remorin family protein	6	1.63015e-08	0.443715	0.0060426	105.642	46.9685	63.445	105.783
AT1G53210.1	sodium/calcium exchanger family protein / calcium-binding EF hand family protein	6	2.72067e-10	0.321953	1.79378e-81	237.023	125.411	93.7638	712.304
AT1G53240.1	Lactate/malate dehydrogenase family protein	6	4.91207e-06	1	0.00362685	359.289	245.011	260.517	182.086
AT1G53350.1	Disease resistance protein (CC-NBS-LRR class) family	6	6.64609e-10	0.736204	0.000104223	425.784	255.663	293.644	441.776
AT1G60190.1	ARM repeat superfamily protein	6	0.000430542	1	2.02342e-09	11.7975	0.484211	0.56146	25.5788
AT1G61520.1	photosystem I light harvesting complex gene 3	6	1.01437e-23	0.0177136	8.58717e-05	944.339	558.779	735.513	512.009
AT1G62660.1	Glycosyl hydrolases family 32 protein	6	1.90679e-06	1	3.53822e-55	142.107	76.0211	76.92	462.152
AT1G63640.1	P-loop nucleoside triphosphate hydrolases superfamily protein with CH (Calponin Homology) domain	6	0.000820791	1	5.48003e-32	49.3352	22.7579	20.774	163.878
AT1G63830.2	PLAC8 family protein	6	0.00354406	0.100136	1.89481e-05	108.859	70.6948	101.063	180.786
AT1G63970.1	isoprenoid F	6	3.55705e-05	1	9.90223e-05	91.1628	46.4842	40.4251	84.9736
AT1G66670.1	CLP protease proteolytic subunit 3	6	0.000585925	0.180927	0.00631061	136.208	87.158	61.7606	100.147
AT1G67370.1	DNA-binding HORMA family protein	6	0.000473807	1	5.13927e-33	101.352	59.5579	69.621	305.211
AT1G72370.1	40s ribosomal protein SA	6	2.90532e-08	1	0.000705314	430.61	290.042	313.856	210.7
AT1G75860.1	unknown protein; BEST Arabidopsis thaliana protein match is: unknown protein (TAIR:AT1G20100.1); Has 258 Blast hits to 235 proteins in 58 species: Archae - 0; Bacteria - 4; Metazoa - 59; Fungi - 16;	6	1.5716e-05	0.0856648	2.59174e-06	77.2202	36.8	58.9533	124.426
AT1G76640.1	Calcium-binding EF-hand family protein	6	4.8152e-11	0.97555	4.28436e-12	22.5226	0	1.68438	38.5849
AT1G78280.1	transferases, transferring glycosyl groups	6	6.99797e-09	1	6.10085e-62	119.584	53.2632	61.1991	489.899
AT1G78300.1	general regulatory factor 2	6	6.40466e-05	1	5.57546e-06	732.52	507.453	523.842	342.495
AT1G78900.1	vacuolar ATP synthase subunit A	6	0.000411781	0.294398	2.93549e-07	618.834	491.958	405.936	640.77
AT2G06040.1	CONTAINS InterPro DOMAIN/s: Leucine-rich repeat, cysteine-containing subtype (InterPro:IPR006553); BEST Arabidopsis thaliana protein match is: RNI-like superfamily protein (TAIR:AT5G21900.1); Has 502	6	8.8227e-07	0.795033	2.78394e-18	72.9302	30.5053	39.8637	158.675
AT2G17840.1	Senescence/dehydration-associated protein-related	6	2.60355e-07	1	6.98352e-07	145.86	75.5369	68.4981	143.501
AT2G19740.1	Ribosomal protein L31e family protein	6	3.06481e-06	0.751509	0.000111107	404.334	273.579	334.069	200.728
AT2G20450.1	Ribosomal protein L14	6	3.59824e-06	1	0.00456448	310.49	209.663	248.165	154.34
AT2G26150.1	heat shock transcription factor A2	6	2.04405e-11	1	0.00017656	350.172	199.011	179.106	277.898
AT2G26190.1	calmodulin-binding family protein	6	1.82092e-10	0.0440058	4.72899e-11	21.4501	0.484211	6.73752	50.724
AT2G26930.1	4-(cytidine 5'-phospho)-2-C-methyl-D-erithritol kinase	6	1.78813e-25	1	0.000447136	120.657	25.179	31.4418	66.7649
AT2G27530.1	Ribosomal protein L1p/L10e family	6	1.85972e-07	0.393898	3.09335e-06	467.075	324.421	389.092	242.782
AT2G27710.1	60S acidic ribosomal protein family	6	0.00540871	0.0428814	9.18782e-05	371.622	290.527	395.829	250.585
AT2G30360.1	SOS3-interacting protein 4	6	2.85248e-07	0.250373	7.60792e-21	95.9891	42.6106	62.8835	226.307
AT2G32030.1	Acyl-CoA N-acyltransferases (NAT) superfamily protein	6	6.96969e-55	1	8.23512e-06	220.936	33.8948	39.3022	91.4766
AT2G36630.1	Sulfite exporter TauE/SafE family protein	6	5.21261e-16	0.0751145	6.38726e-76	53.0889	6.29474	16.2823	344.663
AT2G37270.1	ribosomal protein 5B	6	1.57993e-08	1	0.00267103	705.707	497.769	503.63	368.508
AT2G37430.1	C2H2 and C2HC zinc fingers superfamily protein	6	1.13034e-05	0.0317732	5.72029e-07	14.4788	0.968422	8.4219	38.1514
AT2G38060.1	phosphate transporter 4;2	6	0.00298907	0.189778	0.000199998	13.4063	2.42105	7.86044	29.9142
AT2G40490.1	Uroporphyrinogen decarboxylase	6	4.41881e-11	1	0.000151051	88.4815	30.5053	25.8272	60.6954
AT2G43820.1	UDP-glucosyltransferase 74F2	6	0.000556565	0.0383422	1.78532e-13	89.554	51.3264	83.0961	216.769
AT2G44060.1	Late embryogenesis abundant protein, group 2	6	0.00321938	0.589123	6.86794e-18	327.65	245.979	206.617	532.819
AT3G01040.1	galacturonosyltransferase 13	6	0.000710457	1	3.1977e-24	73.4665	39.2211	39.8637	189.456
AT3G01360.1	Family of unknown function (DUF716)	6	0.00270133	0.511538	6.64056e-05	28.9576	11.1368	19.6511	51.5911
AT3G04920.1	Ribosomal protein S24e family protein	6	4.73667e-06	1	0.000274538	521.773	368.969	386.284	240.18
AT3G07090.1	PPPDE putative thiol peptidase family protein	6	1.06474e-06	0.0266319	1.07159e-17	544.295	388.337	515.42	1021.42
AT3G07490.1	ARF-GAP domain 11	6	2.47257e-15	1	2.90385e-06	67.5677	13.5579	19.6511	58.9612
AT3G08580.1	ADP/ATP carrier 1	6	7.1958e-07	1	4.42024e-06	727.694	518.106	546.301	824.157
AT3G09200.1	Ribosomal protein L10 family protein	6	3.91508e-06	1	9.66472e-06	641.357	482.274	531.703	347.698
AT3G09630.1	Ribosomal protein L4/L1 family	6	4.97731e-08	1	0.00380623	573.253	397.537	374.494	267.06
AT3G10650.1	BEST Arabidopsis thaliana protein match is: nucleoporin-related (TAIR:AT5G20200.1); Has 61042 Blast hits to 31782 proteins in 2093 species: Archae - 202; Bacteria - 16480; Metazoa - 16017; Fungi - 12	6	6.06068e-07	0.010057	0.00125365	424.711	289.074	410.427	598.717
AT3G11050.1	ferritin 2	6	2.69017e-16	0.472532	0.000715978	411.841	219.348	273.992	176.45
AT3G11710.1	lysyl-tRNA synthetase 1	6	9.25206e-14	0.39874	0.000198711	396.826	228.063	280.73	414.896
AT3G12410.1	Polynucleotidyl transferase, ribonuclease H-like superfamily protein	6	4.79151e-23	0.142311	2.88789e-24	85.8003	13.0737	25.2657	146.102
AT3G14440.1	nine-cis-epoxycarotenoid dioxygenase 3	6	7.77247e-08	0.55236	1.35928e-24	53.6252	16.4632	26.3886	152.172
AT3G17340.2	ARM repeat superfamily protein	6	0.000165193	0.809968	0.00319067	81.5103	43.0948	56.7075	96.6791
AT3G23990.1	heat shock protein 60	6	2.58565e-18	0.13504	2.39873e-07	902.512	557.811	709.124	428.77
AT3G24090.1	glutamine-fructose-6-phosphate transaminase (isomerizing)s;sugar binding;transaminases	6	1.23877e-09	0.0489312	1.13109e-08	30.0301	3.38948	11.7907	55.9265
AT3G24550.1	proline extensin-like receptor kinase 1	6	0.000121697	0.893419	7.85601e-12	121.729	72.1474	87.0263	218.503
AT3G27090.1	DCD (Development and Cell Death) domain protein	6	0.00737267	0.550046	0.000140779	215.037	156.4	188.651	114.454
AT3G27110.1	Peptidase family M48 family protein	6	1.16899e-06	1	4.07149e-05	213.428	125.895	112.292	193.358
AT3G27850.1	ribosomal protein L12-C	6	7.19129e-05	0.295507	0.00194006	87.409	46	30.8803	61.996
AT3G44050.1	P-loop containing nucleoside triphosphate hydrolases superfamily protein	6	1.5601e-05	0.798755	4.85866e-08	176.427	106.042	128.013	245.383
AT3G47730.1	ATP-binding cassette A2	6	9.89902e-05	1	8.34089e-134	115.294	64.4	65.1294	988.901
AT3G48520.1	cytochrome P450, family 94, subfamily B, polypeptide 3	6	1.27103e-05	1	0.000919687	12.3338	0.484211	0.56146	11.272
AT3G52960.1	Thioredoxin superfamily protein	6	3.24299e-24	1	1.10098e-11	168.919	48.9053	53.9002	150.438
AT3G55430.1	O-Glycosyl hydrolases family 17 protein	6	2.19655e-55	0.0739881	6.50277e-78	389.319	90.0632	57.8304	570.97
AT3G55440.1	triosephosphate isomerase	6	0.00719896	1	1.35136e-07	620.979	500.674	462.643	277.031
AT3G59390.2	unknown protein; FUNCTIONS IN: molecular_function unknown; INVOLVED IN: biological_process unknown; LOCATED IN: endomembrane system; EXPRESSED IN: 22 plant structures; EXPRESSED DURING: 13 growth sta	6	0.00835128	0.520425	4.86911e-05	121.193	82.8001	104.432	180.352
AT3G63420.1	Ggamma-subunit 1	6	0.00650589	1	6.89776e-06	17.6963	4.84211	8.98336	36.8508
AT4G08500.1	MAPK/ERK kinase kinase 1	6	4.13246e-10	0.0419911	9.51828e-17	142.643	66.8211	99.9399	277.465
AT4G08685.1	Pollen Ole e 1 allergen and extensin family protein	6	2.45422e-39	1	0.000705861	1263.95	670.148	604.131	434.406
AT4G09320.1	Nucleoside diphosphate kinase family protein	6	2.60422e-18	1	1.44465e-06	688.011	417.874	435.693	269.661
AT4G09800.1	S18 ribosomal protein	6	0.00146664	0.597011	0.000519349	370.55	279.874	327.893	217.636
AT4G20840.1	FAD-binding Berberine family protein	6	4.16943e-34	1	4.78079e-36	185.543	42.1263	53.3387	293.506
AT4G21450.3	PapD-like superfamily protein	6	0.0001826	0.0373219	5.03287e-16	82.0465	38.7369	71.3054	213.301
AT4G21510.1	F-box family protein	6	3.78331e-21	1	4.81281e-74	98.6703	18.8842	24.7042	376.311
AT4G21750.1	Homeobox-leucine zipper family protein / lipid-binding START domain-containing protein	6	1.76867e-06	0.49913	1.17121e-06	57.3789	21.7895	32.0032	84.54
AT4G31080.2	Protein of unknown function (DUF2296)	6	1.3865e-07	0.0378935	1.95763e-22	107.25	50.8421	79.7273	268.794
AT4G34150.1	Calcium-dependent lipid-binding (CaLB domain) family protein	6	5.22758e-05	0.0458359	2.06305e-38	36.4651	12.1053	26.9501	228.475
AT4G34350.1	4-hydroxy-3-methylbut-2-enyl diphosphate reductase	6	0.000695328	1	0.000800011	545.904	423.684	381.231	534.119
AT4G34410.1	redox responsive transcription factor 1	6	3.53246e-10	0.0250027	0.00043586	20.9138	0	5.6146	22.9775
AT4G37640.1	calcium ATPase 2	6	2.11438e-46	0.0457996	2.96435e-47	423.639	137.516	190.335	750.455
AT4G39050.1	Kinesin motor family protein	6	0.0094367	0.403922	0.00338208	228.443	172.863	137.558	88.0083
AT4G40030.2	Histone superfamily protein	6	2.27758e-82	0.177391	1.15581e-17	1238.74	431.916	535.071	1070.84
AT5G05580.1	fatty acid desaturase 8	6	2.79205e-43	0.0511522	8.9974e-69	346.419	81.3474	121.275	735.715
AT5G07990.1	Cytochrome P450 superfamily protein	6	0.00302259	0.286326	2.39915e-11	58.4514	30.9895	46.6012	133.53
AT5G08280.1	hydroxymethylbilane synthase	6	2.6178e-16	1	0.00606581	97.5978	26.1474	25.2657	50.2905
AT5G10695.1	unknown protein; BEST Arabidopsis thaliana protein match is: unknown protein (TAIR:AT5G57123.1); Has 30201 Blast hits to 17322 proteins in 780 species: Archae - 12; Bacteria - 1396; Metazoa - 17338;	6	3.99871e-06	0.517423	0.000779837	25.2038	4.3579	10.1063	31.6483
AT5G13120.1	cyclophilin 20-2	6	9.27354e-06	0.917813	8.81314e-22	138.353	79.4106	65.6908	231.076
AT5G14420.1	RING domain ligase2	6	0.000190789	0.0186386	9.31642e-06	172.137	111.853	163.385	273.129
AT5G15870.1	glycosyl hydrolase family 81 protein	6	1.93365e-16	0.696396	2.26799e-45	159.803	58.5895	74.6742	410.127
AT5G23740.1	ribosomal protein S11-beta	6	6.97669e-13	0.294232	0.000140147	425.248	249.369	311.61	199.861
AT5G23810.1	amino acid permease 7	6	1.90117e-09	0.48217	0.00303954	307.272	186.905	225.145	322.986
AT5G27520.1	peroxisomal adenine nucleotide carrier 2	6	0.000732537	0.904745	3.65601e-08	37.5376	15.4947	21.8969	71.9674
AT5G30510.1	ribosomal protein S1	6	2.25842e-08	1	0.00127408	168.383	89.579	99.3784	160.843
AT5G38895.3	RING/U-box superfamily protein	6	0.000122032	1	1.37126e-14	254.72	170.926	178.544	403.191
AT5G42050.1	DCD (Development and Cell Death) domain protein	6	9.67922e-09	0.028457	2.44251e-15	537.86	342.821	531.703	1406.83
AT5G42570.1	B-cell receptor-associated 31-like	6	1.07411e-06	0.267155	1.23881e-39	190.906	113.305	147.664	559.265
AT5G43400.1	Uncharacterised conserved protein UCP015417, vWA	6	0.0061975	0.769292	3.55952e-08	126.555	85.7053	106.677	215.902
AT5G46910.1	Transcription factor jumonji (jmj) family protein / zinc finger (C5HC2 type) family protein	6	4.80968e-07	1	1.65619e-08	32.7114	7.26316	10.6677	52.0246
AT5G47400.1	unknown protein; FUNCTIONS IN: molecular_function unknown; LOCATED IN: endomembrane system; EXPRESSED IN: 23 plant structures; EXPRESSED DURING: 13 growth stages; Has 1807 Blast hits to 1807 proteins	6	0.0062316	0.306047	4.28096e-06	60.5964	33.8948	48.847	112.72
AT5G50080.1	ethylene response factor 110	6	0.000738497	1	7.51533e-07	16.0876	2.90527	1.12292	21.2434
AT5G52430.1	hydroxyproline-rich glycoprotein family protein	6	0.000257992	0.152294	5.34012e-11	35.9289	13.0737	24.7042	91.4766
AT5G52640.1	heat shock protein 90.1	6	8.42571e-21	0.0358287	0.000253208	3544.09	2673.33	3700.02	2400.07
AT5G53050.2	alpha/beta-Hydrolases superfamily protein	6	0.000724837	0.492378	6.65914e-13	31.6388	11.6211	19.6511	86.2742
AT5G53390.1	O-acyltransferase (WSD1-like) family protein	6	1.8731e-15	0.0135145	6.52559e-08	43.4364	3.87369	15.1594	57.6606
AT5G54600.1	Translation protein SH3-like family protein	6	3.38711e-05	1	2.5898e-09	89.554	46.9685	41.548	114.454
AT5G55190.1	RAN GTPase 3	6	1.97232e-16	0.0549395	3.31805e-05	922.353	614.464	798.396	538.455
AT5G58250.1	unknown protein; FUNCTIONS IN: molecular_function unknown; INVOLVED IN: biological_process unknown; LOCATED IN: thylakoid, chloroplast; EXPRESSED IN: 22 plant structures; EXPRESSED DURING: 14 growth	6	6.65331e-05	1	3.82337e-05	99.7428	54.7158	49.4085	101.448
AT5G58420.1	Ribosomal protein S4 (RPS4A) family protein	6	2.34988e-12	1	2.92604e-05	639.748	412.063	373.371	235.845
AT5G59010.1	Protein kinase protein with tetratricopeptide repeat domain	6	0.000322123	0.184703	8.37196e-08	59.5239	28.0842	44.9168	109.685
AT5G59910.1	Histone superfamily protein	6	5.55064e-71	0.511146	2.57447e-06	1299.87	453.706	385.723	230.643
AT5G60390.1	GTP binding Elongation factor Tu family protein	6	2.59124e-07	0.686855	0.000114181	4087.85	3175.45	3611.87	2451.23
AT5G60640.1	PDI-like 1-4	6	1.08028e-15	0.792017	0.00551097	316.925	162.695	191.458	127.027
AT5G63350.1	unknown protein; BEST Arabidopsis thaliana protein match is: unknown protein (TAIR:AT3G48510.1); Has 103 Blast hits to 102 proteins in 13 species: Archae - 0; Bacteria - 0; Metazoa - 2; Fungi - 0; Pl	6	0.000146221	0.763577	2.0145e-07	52.5527	23.2421	15.7209	56.7935
AT5G63450.1	cytochrome P450, family 94, subfamily B, polypeptide 1	6	6.11308e-05	0.340759	3.23181e-29	59.5239	26.6316	40.4251	213.735
comp14840_c0	NULL	6	0.000430542	1	0.0022773	24.6676	6.77895	6.17606	20.8098
contig01695	KED [Nicotiana tabacum]	6	1.2305e-05	1	3.79141e-10	28.4213	6.77895	10.1063	58.5277
contig16911	NULL	6	0.00434688	1	0.00438368	9.11628	0.484211	0.56146	9.97139
contig32330	KED [Nicotiana tabacum]	6	2.85713e-09	0.898696	2.28237e-19	52.5527	14.0421	21.3355	115.755
Solyc02g077330.2.1	GDSL esterase/lipase At5g45950 (AHRD V1 ***- GDL85_ARATH); contains Interpro domain(s) IPR001087 Lipase, GDSL	6	0.000128995	1	0.000581533	13.9425	1.45263	1.68438	15.6074
Solyc03g062840.1.1	Unknown Protein (AHRD V1)	6	0.00313846	0.89354	7.7492e-06	91.1628	56.1685	44.9168	99.7139
Solyc06g063150.2.1	Receptor like kinase, RLK	6	0.00175829	0.915165	0.0019909	217.718	155.916	177.983	274.43
Solyc06g076080.1.1	Unknown Protein (AHRD V1)	6	3.62895e-08	1	1.81471e-05	17.1601	0	0.56146	15.1738
Solyc07g055280.2.1	WRKY transcription factor 5 (AHRD V1 ***- A7UGD2_SOLTU); contains Interpro domain(s) IPR003657 DNA-binding WRKY	6	0.000921331	0.031992	0.000142827	13.4063	1.93684	8.98336	31.6483
Solyc10g076710.1.1	1-phosphatidylinositol-4 5-bisphosphate phosphodiesterase (AHRD V1 ***- O49902_NICRU); contains Interpro domain(s) IPR001711 Phospholipase C, phosphatidylinositol-specific, Y domain IPR018029 C2 membrane targeting protein IPR000909 Phospholipase C, phosphatidylinositol-specific , X region	6	6.65954e-06	1	0.000146057	24.6676	4.84211	7.86044	28.6135
Solyc10g081570.1.1	KED (AHRD V1 *-*- Q9LW95_TOBAC)	6	3.17666e-08	0.47635	2.4191e-16	61.6689	19.8526	31.4418	127.894
Solyc11g010250.1.1	Avr9/Cf-9 rapidly elicited protein 75 (AHRD V1 ***- Q9FQY9_TOBAC)	6	1.10726e-23	1	1.16659e-31	70.249	6.77895	10.6677	127.46
Solyc12g005910.1.1	B-cell receptor-associated protein 31-like containing protein (AHRD V1 ***- B6TG43_MAIZE); contains Interpro domain(s) IPR008417 B-cell receptor-associated 31-like	6	2.33167e-11	1	5.48574e-18	41.8276	6.77895	9.54482	81.0717
Solyc12g057140.1.1	Unknown Protein (AHRD V1)	6	2.74063e-20	0.26995	5.71482e-53	234.342	94.4211	126.328	762.594
X80267	geranyl-diphosphate synthase	6	3.71191e-11	0.289435	0.000124881	337.302	198.526	157.77	249.718
XP_002267812.1	PREDICTED: uncharacterized protein LOC100248155 [Vitis vinifera]7800	6	0.00837961	0.144522	0.00671305	104.033	68.2737	45.4783	78.904
XP_002276932.1	PREDICTED: uncharacterized protein LOC100266131 [Vitis vinifera]8840	6	9.26094e-05	1	8.55506e-06	21.9863	4.3579	5.05314	26.8794
XP_002308687.1	predicted protein [Populus trichocarpa]1520	6	6.67965e-06	1	0.00863464	12.87	0	1.12292	10.4049
XP_002328189.1	predicted protein [Populus trichocarpa]1420	6	4.8152e-11	1	1.31301e-12	23.0588	0	1.68438	37.7179
XP_002339698.1	predicted protein, partial [Populus trichocarpa]1950	6	8.46436e-08	1	0.00684358	67.0315	24.2105	32.5647	60.2619
Y09225.1	Beta-carotene hydroxilase	6	0.000124426	1	6.15619e-198	189.297	122.505	112.853	2068.41
AT1G04980.1	PDI-like 2-2	7	0.000546191	3.86875e-05	6.95388e-18	217.718	150.59	256.026	91.4766
AT1G05010.1	ethylene-forming enzyme	7	5.82961e-55	4.22457e-06	3.03906e-85	696.055	254.695	446.922	30.3477
AT1G08010.1	GATA transcription factor 11	7	4.57929e-05	0.000271806	7.25706e-09	47.7264	18.8842	47.1626	10.4049
AT1G14900.1	high mobility group A	7	2.22664e-18	1.19029e-06	0.000234015	122.265	35.3474	85.3419	43.7874
AT1G14980.1	chaperonin 10	7	8.05227e-08	0.00963694	8.45391e-13	365.724	224.19	345.859	132.663
AT1G25560.1	AP2/B3 transcription factor family protein	7	2.37511e-06	9.86795e-43	4.44583e-12	33.2476	7.74737	161.139	53.3252
AT1G29930.1	chlorophyll A/B binding protein 1	7	6.12698e-21	7.48291e-05	4.41694e-44	275.097	117.663	201.564	24.2782
AT1G31330.1	photosystem I subunit F	7	4.77743e-85	3.88922e-07	1.36746e-25	642.966	168.021	322.278	84.54
AT1G55670.1	photosystem I subunit G	7	2.03636e-32	0.000125194	3.39656e-60	330.867	122.505	215.601	11.272
AT1G56340.1	calreticulin 1a	7	6.81035e-79	1.62766e-10	1.29e-19	1440.37	605.264	1143.69	522.414
AT1G58290.1	Glutamyl-tRNA reductase family protein	7	2.34414e-36	0.00389948	1.25699e-07	262.763	71.6632	123.521	54.6259
AT1G65820.3	microsomal glutathione s-transferase, putative	7	7.93978e-22	1.17589e-05	2.12675e-11	242.386	86.1895	186.405	71.9674
AT1G66080.1	unknown protein; CONTAINS InterPro DOMAIN/s: Protein of unknown function DUF775 (InterPro:IPR008493); Has 285 Blast hits to 283 proteins in 133 species: Archae - 0; Bacteria - 0; Metazoa - 120; Fungi	7	0.00381472	3.50185e-05	2.14242e-17	115.83	76.0211	145.418	37.7179
AT1G79920.1	Heat shock protein 70 (Hsp 70) family protein	7	2.27127e-10	1.40111e-06	5.8776e-28	1081.62	740.358	1173.45	499.87
AT2G03120.1	signal peptide peptidase	7	5.02757e-05	2.55189e-05	1.0137e-10	202.167	132.674	226.268	100.581
AT2G14820.1	Phototropic-responsive NPH3 family protein	7	0.00849471	0.00102265	0.00051628	77.2202	47.4527	87.5877	45.5215
AT2G17230.1	EXORDIUM like 5	7	0.00419169	4.00838e-05	4.61779e-06	80.974	47.9369	101.063	46.8222
AT2G19590.1	ACC oxidase 1	7	8.56721e-25	8.46712e-36	1.42005e-61	140.498	31.4737	212.232	10.4049
AT2G20260.1	photosystem I subunit E-2	7	2.31716e-26	0.00014391	6.09916e-11	323.896	130.253	218.969	98.8468
AT2G20560.1	DNAJ heat shock family protein	7	1.02208e-06	6.65758e-06	4.26213e-05	159.267	90.5474	172.368	97.9797
AT2G20670.1	Protein of unknown function (DUF506)	7	6.34945e-07	0.00120203	1.64201e-05	18.7688	1.45263	12.9136	0.433539
AT2G25110.1	stromal cell-derived factor 2-like protein precursor	7	6.49409e-15	6.19884e-05	4.67288e-05	233.806	106.042	191.458	108.385
AT2G27500.1	Glycosyl hydrolase superfamily protein	7	1.76381e-06	1.75179e-06	0.00273658	28.4213	5.81053	30.3188	11.272
AT2G28000.1	chaperonin-60alpha	7	1.92456e-21	0.000244038	4.7369e-25	1481.13	924.359	1322.8	613.457
AT3G07770.1	HEAT SHOCK PROTEIN 89.1	7	3.04023e-07	0.00564526	2.31563e-09	275.633	172.863	255.464	123.992
AT3G16140.1	photosystem I subunit H-1	7	0.00168751	3.97443e-08	3.10208e-17	25.2038	8.23158	38.7407	1.30062
AT3G23730.1	xyloglucan endotransglucosylase/hydrolase 16	7	1.29296e-06	8.65766e-11	4.48993e-50	100.815	44.0632	128.574	3.46831
AT3G27690.1	photosystem II light harvesting complex gene 2.3	7	5.10996e-141	3.77523e-05	1.99025e-140	10338.9	3585.58	5560.7	438.307
AT3G51860.1	cation exchanger 3	7	0.00749009	5.24313e-12	6.48511e-16	15.5513	3.87369	36.4949	0.433539
AT3G54890.1	photosystem I light harvesting complex gene 1	7	1.75683e-66	1.58342e-07	2.98625e-90	587.732	168.505	329.016	7.37016
AT3G61460.1	brassinosteroid-responsive RING-H2	7	0.00849814	0.00551625	3.21908e-11	34.8564	16.4632	37.6178	4.33539
AT3G62560.1	Ras-related small GTP-binding family protein	7	1.49217e-08	8.27721e-05	0.00137194	89.554	35.8316	78.0429	41.6197
AT4G03210.1	xyloglucan endotransglucosylase/hydrolase 9	7	4.96083e-12	4.74651e-22	1.46252e-115	241.313	116.211	344.175	0
AT4G10270.1	Wound-responsive family protein	7	2.22205e-19	2.19626e-36	8.88979e-07	53.6252	4.3579	160.578	59.3948
AT4G17260.1	Lactate/malate dehydrogenase family protein	7	0.000647286	6.19034e-09	0.000115965	111.004	67.7895	154.401	89.3089
AT4G23980.1	auxin response factor 9	7	5.44051e-11	2.2946e-11	1.13245e-33	78.2927	24.6948	94.8867	3.03477
AT4G24190.1	Chaperone protein htpG family protein	7	8.94792e-90	1.15711e-08	3.25936e-67	1750.86	602.358	1026.91	239.747
AT4G27440.1	protochlorophyllide oxidoreductase B	7	5.05367e-60	1.42992e-08	1.93955e-20	429.538	114.274	235.252	69.7997
AT5G03760.1	Nucleotide-diphospho-sugar transferases superfamily protein	7	0.000400251	2.96964e-51	3.75978e-89	67.0315	34.379	313.856	7.37016
AT5G15630.1	COBRA-like extracellular glycosyl-phosphatidyl inositol-anchored protein family	7	1.24982e-09	2.8142e-08	1.16776e-16	40.2189	7.74737	39.8637	0.867077
AT5G20950.1	Glycosyl hydrolase family protein	7	2.8482e-05	5.49148e-05	9.80969e-125	454.741	332.169	515.42	21.6769
AT5G28450.1	Chlorophyll A-B binding family protein	7	1.34109e-13	2.46187e-05	4.07904e-07	127.628	46.9685	98.2555	40.3191
AT5G28540.1	heat shock protein 70 (Hsp 70) family protein	7	6.65376e-107	0.000748252	3.11985e-16	1267.16	437.727	732.705	260.99
AT5G38710.1	Methylenetetrahydrofolate reductase family protein	7	6.52415e-25	0.000830741	9.60995e-08	346.419	150.105	239.182	124.426
AT5G42020.1	Heat shock protein 70 (Hsp 70) family protein	7	4.66419e-72	9.60298e-05	7.63847e-28	1185.12	439.179	655.224	239.747
AT5G46330.1	Leucine-rich receptor-like protein kinase family protein	7	0.000587169	5.44248e-07	0.00277108	55.2339	26.1474	74.1127	40.7526
AT5G53460.1	NADH-dependent glutamate synthase 1	7	2.12702e-08	0.000631054	7.01179e-13	285.286	173.347	271.747	116.188
AT5G54270.1	light-harvesting chlorophyll B-binding protein 3	7	1.27275e-48	1.09846e-07	1.16288e-44	735.737	239.2	419.411	96.2456
AT5G57560.1	Xyloglucan endotransglucosylase/hydrolase family protein	7	7.95728e-199	1.69494e-121	3.32728e-10	565.746	18.8842	558.653	302.61
AT5G61440.1	atypical CYS HIS rich thioredoxin 5	7	1.02879e-06	5.30338e-15	9.28977e-06	43.9726	13.5579	74.6742	30.7812
AT5G64040.2	photosystem I reaction center subunit PSI-N, chloroplast, putative / PSI-N, putative (PSAN)	7	7.84639e-53	9.50612e-07	8.78351e-64	480.482	156.884	299.258	18.6422
contig10735	WD-40 repeat family protein ; K03363 cell division cycle 20, cofactor of APC complex	7	0.00120205	1.57662e-06	2.57209e-06	15.5513	2.90527	22.4584	3.03477
contig18238	hypothetical protein	7	8.67072e-06	5.6654e-08	1.84263e-12	119.048	64.8843	145.98	52.0246
NP_001234559.1	arabinogalactan precursor [Solanum lycopersicum]2150	7	6.10456e-20	0.000277438	6.98527e-22	252.575	96.8422	174.053	43.3539
Solyc00g075440.1.1	Unknown Protein (AHRD V1)	7	1.85972e-07	4.16502e-28	6.71795e-07	300.837	191.747	1359.29	598.717
Solyc01g100790.1.1	Pentatricopeptide repeat-containing protein (AHRD V1 ***- D7KHY5_ARALY); contains Interpro domain(s) IPR002885 Pentatricopeptide repeat	7	0.00136629	1.64398e-14	3.89733e-13	10.1888	0.484211	32.5647	0.433539
Solyc02g092790.2.1	Arabinogalactan (AHRD V1 *-*- Q43719_SOLLC)	7	5.52424e-11	6.35995e-05	1.27224e-10	72.394	21.3053	53.9002	10.8385
Solyc06g008000.1.1	Unknown Protein (AHRD V1)	7	1.89484e-17	0.00364856	0.00452109	35.3926	0	7.29898	0
Solyc10g008780.1.1	Transcription factor CYCLOIDEA (Fragment) (AHRD V1 *-*- CYCLD_ANTML); contains Interpro domain(s) IPR005333 Transcription factor, TCP	7	0.000341514	0.00652091	6.5048e-06	111.54	65.8527	114.538	52.0246
XP_003612893.1	hypothetical protein MTR_5g030210 [Medicago truncatula]2310	7	1.52766e-12	0.00698547	0.00169171	44.5089	6.77895	20.774	5.636
AT1G01260.1	basic helix-loop-helix (bHLH) DNA-binding superfamily protein	8	0.000480845	0.000617726	1	48.7989	21.7895	49.4085	50.724
AT1G02660.1	alpha/beta-Hydrolases superfamily protein	8	0.000162649	0.00015197	1	31.1026	10.1684	33.1261	30.7812
AT1G06410.1	trehalose-phosphatase/synthase 7	8	6.43163e-07	6.882e-10	0.447043	99.2066	46.9685	123.521	152.172
AT1G07890.3	ascorbate peroxidase 1	8	1.17697e-07	6.60996e-06	0.074342	1086.98	745.685	1271.15	1027.92
AT1G09575.1	Protein of unknown function (DUF607)	8	7.95038e-12	0.00708183	1	40.2189	5.32632	19.6511	16.0409
AT1G10140.1	Uncharacterised conserved protein UCP031279	8	5.94866e-06	1.66338e-05	0.997305	23.5951	3.87369	26.9501	32.9489
AT1G21010.1	unknown protein; FUNCTIONS IN: molecular_function unknown; INVOLVED IN: N-terminal protein myristoylation; LOCATED IN: cellular_component unknown; EXPRESSED IN: 24 plant structures; EXPRESSED DURING:	8	0.00120064	0.000638541	0.0893843	11.7975	1.45263	11.7907	24.7117
AT1G30380.1	photosystem I subunit K	8	1.14852e-18	0.000393528	0.0285715	382.347	198.042	330.7	238.013
AT1G32640.1	Basic helix-loop-helix (bHLH) DNA-binding family protein	8	1.63046e-07	0.000101276	0.0141783	200.022	115.726	204.371	142.201
AT1G49780.1	plant U-box 26	8	2.57005e-05	1.69056e-06	0.225166	47.7264	18.4	53.9002	37.2843
AT1G52230.1	photosystem I subunit H2	8	3.13325e-20	0.00062523	0.182006	388.782	194.169	300.943	246.25
AT1G56410.1	heat shock protein 70 (Hsp 70) family protein	8	3.32059e-07	0.00136706	0.0525067	111.54	52.779	99.9399	68.4991
AT1G61260.1	Protein of unknown function (DUF761)	8	4.17962e-08	0.00374692	0.0443321	36.4651	7.26316	23.5813	44.2209
AT1G68090.1	annexin 5	8	2.02638e-13	3.7012e-08	1	73.4665	17.9158	61.1991	69.7997
AT1G78080.1	related to AP2 4	8	3.77558e-28	4.33868e-13	0.039383	136.208	25.179	98.8169	146.102
AT1G80920.1	Chaperone DnaJ-domain superfamily protein	8	3.61093e-17	2.22761e-10	0.0232906	103.497	25.6632	88.1492	55.0594
AT2G22780.1	peroxisomal NAD-malate dehydrogenase 1	8	6.69213e-05	0.000733621	0.177095	329.795	234.842	364.949	296.107
AT2G28420.1	Lactoylglutathione lyase / glyoxalase I family protein	8	1.34659e-07	5.9262e-05	0.855373	16.0876	0	10.6677	6.50308
AT2G32970.2	unknown protein; FUNCTIONS IN: molecular_function unknown; INVOLVED IN: biological_process unknown; LOCATED IN: cellular_component unknown; EXPRESSED IN: 24 plant structures; EXPRESSED DURING: 15 gro	8	0.00957077	0.000113816	1	24.6676	9.20001	33.6876	34.2495
AT2G37980.1	O-fucosyltransferase family protein	8	2.94737e-05	8.99935e-06	1	23.0588	4.84211	25.2657	26.4459
AT2G40180.1	phosphatase 2C5	8	2.80623e-43	6.00589e-19	0.746204	93.844	2.42105	49.9699	38.5849
AT3G02550.1	LOB domain-containing protein 41	8	0.00228136	6.40932e-99	1	27.8851	9.68422	440.746	472.991
AT3G03280.1	unknown protein; FUNCTIONS IN: molecular_function unknown; INVOLVED IN: N-terminal protein myristoylation; LOCATED IN: cellular_component unknown; BEST Arabidopsis thaliana protein match is: unknown	8	3.46398e-28	3.3633e-17	0.0148184	60.0602	1.45263	38.7407	69.3662
AT3G10640.1	SNF7 family protein	8	2.77454e-07	0.00310882	1	99.2066	45.5158	81.9731	91.4766
AT3G12630.1	A20/AN1-like zinc finger family protein	8	0.00959016	8.36139e-20	0.0570299	206.457	153.011	400.882	498.569
AT3G15850.1	fatty acid desaturase 5	8	1.57128e-07	0.00222607	0.982665	43.4364	12.1053	32.5647	40.3191
AT3G16720.1	TOXICOS EN LEVADURA 2	8	7.0468e-25	3.84089e-23	1	127.092	28.0842	148.787	157.808
AT3G21720.1	isocitrate lyase	8	1.36737e-22	9.99343e-28	0.0103731	60.0602	4.84211	81.9731	48.5563
AT3G29000.1	Calcium-binding EF-hand family protein	8	2.05112e-15	1.04853e-26	0.805956	48.2627	4.3579	86.4648	99.2803
AT3G44260.1	Polynucleotidyl transferase, ribonuclease H-like superfamily protein	8	4.12968e-11	9.28667e-24	1	74.0027	21.7895	122.96	116.622
AT3G47420.1	phosphate starvation-induced gene 3	8	8.93007e-09	1.07397e-08	0.288686	60.5964	18.8842	64.5679	45.9551
AT3G51550.1	Malectin/receptor-like protein kinase family protein	8	4.40471e-07	3.70138e-05	1	416.668	258.569	418.288	449.579
AT3G54560.1	histone H2A 11	8	2.10318e-12	0.000690942	0.255423	197.877	92.9685	164.508	129.194
AT3G54810.2	Plant-specific GATA-type zinc finger transcription factor family protein	8	1.6357e-09	6.12827e-12	0.0317432	58.9877	16.9474	76.3586	118.79
AT3G55290.1	NAD(P)-binding Rossmann-fold superfamily protein	8	7.70547e-11	1.46838e-08	1	195.196	94.4211	214.478	199.428
AT3G56880.1	VQ motif-containing protein	8	3.88827e-26	9.28862e-08	0.0514464	179.108	50.3579	120.714	85.4071
AT3G62200.1	Putative endonuclease or glycosyl hydrolase	8	2.42683e-05	1.63885e-17	0.0206337	130.845	74.5685	222.338	296.107
AT3G62420.1	basic region/leucine zipper motif 53	8	0.000613524	4.90162e-29	0.60322	102.96	61.4948	254.903	223.706
AT4G00880.1	SAUR-like auxin-responsive protein family	8	1.74471e-06	0.00299988	1	20.9138	2.42105	12.9136	17.7751
AT4G24110.1	unknown protein; Has 76 Blast hits to 76 proteins in 13 species: Archae - 0; Bacteria - 0; Metazoa - 1; Fungi - 0; Plants - 75; Viruses - 0; Other Eukaryotes - 0 (source: NCBI BLink).	8	1.07061e-13	4.27432e-28	1	30.0301	0	62.3221	57.6606
AT4G27280.1	Calcium-binding EF-hand family protein	8	3.30278e-24	2.29376e-13	0.0506711	99.7428	17.4316	129.697	202.896
AT4G27470.1	RING membrane-anchor 3	8	2.40764e-27	9.5469e-06	1	86.3365	9.68422	35.372	35.9837
AT4G29840.1	Pyridoxal-5'-phosphate-dependent enzyme family protein	8	3.40975e-06	0.00640935	1	67.0315	28.0842	54.4616	47.2557
AT4G36950.1	mitogen-activated protein kinase kinase kinase 21	8	3.04417e-09	0.00958596	1	25.2038	1.93684	11.7907	14.3068
AT4G38730.1	Protein of unknown function (DUF803)	8	1.38403e-07	5.37211e-05	0.0291168	68.104	25.179	62.8835	94.9449
AT5G04550.1	Protein of unknown function (DUF668)	8	0.000291223	2.524e-05	1	58.9877	28.5684	72.9898	63.7302
AT5G14040.1	phosphate transporter 3;1	8	5.52765e-10	0.00125452	0.353379	397.899	251.305	367.756	427.903
AT5G18950.1	Tetratricopeptide repeat (TPR)-like superfamily protein	8	0.00434688	0.00269311	0.118227	8.58003	0.968422	8.98336	2.16769
AT5G35370.1	S-locus lectin protein kinase family protein	8	0.00967319	7.54059e-09	0.0358581	17.1601	5.32632	33.6876	57.6606
AT5G37490.1	ARM repeat superfamily protein	8	4.60352e-08	3.18294e-09	1	39.6826	9.20001	44.9168	38.5849
AT5G39890.1	Protein of unknown function (DUF1637)	8	7.25032e-14	3.63778e-37	0.575466	95.4528	28.5684	222.338	186.422
AT5G44210.1	erf domain protein 9	8	1.51484e-33	6.52964e-12	0.534604	238.632	62.9474	176.298	206.798
AT5G47120.1	BAX inhibitor 1	8	6.39215e-20	4.17592e-15	0.269707	441.335	205.305	463.204	541.923
AT5G47850.1	CRINKLY4 related 4	8	2.39255e-19	1.88141e-06	1	50.4077	3.38948	23.5813	26.4459
AT5G56010.1	heat shock protein 81-3	8	2.5837e-16	8.82113e-05	0.345101	2087.09	1463.29	2116.7	1871.59
AT5G62680.1	Major facilitator superfamily protein	8	1.40751e-34	3.98783e-06	0.0586542	102.96	9.68422	36.4949	58.0942
comp24328_c0	NULL	8	1.27033e-12	0.000253235	1	34.3201	2.42105	15.7209	15.6074
contig12936	hypothetical protein	8	0.00573854	9.01063e-06	1	10.725	0.968422	14.598	14.3068
contig18189	kelch repeat-containing F-box family protein	8	5.88594e-10	6.56048e-06	1	44.5089	9.20001	37.0564	32.9489
contig23889	ATGPAT1/GPAT1; ATGPAT1/GPAT1 (GLYCEROL-3-PHOSPHATE ACYLTRANSFERASE 1); 1-acylglycerol-3-phosphate O-acyltransferase/ acyltransferase	8	0.00502402	0.00061431	0.0354334	13.9425	2.90527	15.7209	32.9489
Solyc04g006930.2.1	Receptor-like protein kinase At5g59670 (AHRD V1 *-*- RLK7_ARATH); contains Interpro domain(s) IPR002290 Serine/threonine protein kinase	8	8.68743e-14	1.13166e-09	0.0346839	34.8564	2.42105	33.1261	16.4745
XP_002270890.2	PREDICTED: laccase-17-like [Vitis vinifera]7130	8	3.40913e-23	5.24426e-07	0.0932499	48.7989	1.45263	19.6511	9.10431
XP_002278692.1	PREDICTED: uncharacterized protein LOC100257948 [Vitis vinifera]1880	8	2.03769e-08	6.19034e-09	0.0115481	116.903	54.2316	137.558	195.959
XP_002309354.1	predicted protein [Populus trichocarpa]2910	8	0.00282945	0.00710735	1	36.4651	15.979	38.1793	33.3825
AT1G08450.1	calreticulin 3	9	1.76675e-18	0.00110611	0.00530062	378.057	192.232	298.135	206.798
AT1G09070.1	soybean gene regulated by cold-2	9	2.74663e-14	2.03209e-15	2.55848e-66	183.398	73.1158	228.514	1030.52
AT1G14360.1	UDP-galactose transporter 3	9	8.29977e-21	5.25629e-07	0.00802034	210.747	80.379	162.262	109.685
AT1G14860.1	nudix hydrolase homolog 18	9	7.28654e-11	1.70349e-09	2.95445e-05	87.409	30.0211	90.9565	163.01
AT1G17380.1	jasmonate-zim-domain protein 5	9	3.02479e-09	7.76534e-10	3.00199e-13	54.1614	14.5263	58.9533	171.248
AT1G17420.1	lipoxygenase 3	9	1.87369e-07	2.51248e-16	7.95242e-105	63.814	22.7579	101.063	1065.2
AT1G17730.1	vacuolar protein sorting 46.1	9	7.08531e-06	0.00019703	1.16063e-06	152.832	71.6632	154.963	271.395
AT1G18210.1	Calcium-binding EF-hand family protein	9	6.04026e-38	6.87529e-09	2.18283e-35	111.004	9.68422	46.0397	267.927
AT1G18740.1	Protein of unknown function (DUF793)	9	4.5548e-78	1.523e-05	4.54167e-22	494.96	92.0001	180.79	475.158
AT1G19180.1	jasmonate-zim-domain protein 1	9	3.55802e-97	3.88718e-12	8.20726e-73	296.011	23.2421	88.1492	667.649
AT1G27730.1	salt tolerance zinc finger	9	1.46214e-27	3.58209e-39	5.5385e-10	78.2927	6.29474	111.731	244.082
AT1G29340.1	plant U-box 17	9	0.000222634	0.00387761	0.000946884	30.0301	9.20001	28.073	59.3948
AT1G30070.2	SGS domain-containing protein	9	1.06171e-11	2.68624e-06	0.000285754	658.517	443.053	798.957	513.743
AT1G34420.1	leucine-rich repeat transmembrane protein kinase family protein	9	3.66598e-05	8.13538e-08	2.79137e-28	78.829	38.2527	97.694	356.369
AT1G52190.1	Major facilitator superfamily protein	9	5.14277e-06	8.42488e-05	0.000269699	533.57	384.463	583.918	813.318
AT1G55150.1	DEA(D/H)-box RNA helicase family protein	9	0.000367142	5.48503e-06	0.000787024	189.833	128.316	228.514	150.004
AT1G59710.1	Protein of unknown function (DUF569)	9	5.82203e-28	3.96593e-14	2.19139e-32	91.1628	9.68422	68.4981	317.35
AT1G60810.1	ATP-citrate lyase A-2	9	4.14362e-15	0.000785794	5.36895e-11	88.4815	23.2421	52.7772	159.976
AT1G70740.1	Protein kinase superfamily protein	9	7.64298e-11	0.00222146	0.00028008	64.3502	16.9474	39.3022	81.5052
AT1G80840.1	WRKY DNA-binding protein 40	9	4.45555e-32	6.23119e-42	6.27198e-26	114.758	15.0105	159.455	471.256
AT2G02100.1	low-molecular-weight cysteine-rich 69	9	0.00337681	2.19695e-06	1.04035e-231	368.405	281.327	480.048	8952.14
AT2G03440.1	nodulin-related protein 1	9	1.31041e-52	1.79455e-13	4.21641e-67	127.092	4.84211	47.7241	437.874
AT2G17705.1	unknown protein; FUNCTIONS IN: molecular_function unknown; INVOLVED IN: biological_process unknown; LOCATED IN: plasma membrane; EXPRESSED IN: cultured cell; BEST Arabidopsis thaliana protein match i	9	3.949e-08	5.30409e-08	2.57357e-21	27.3488	3.38948	28.073	139.599
AT2G22500.1	uncoupling protein 5	9	5.50169e-26	1.54858e-05	1.00765e-70	216.109	67.7895	143.734	1259.86
AT2G23810.1	tetraspanin8	9	1.63836e-42	0.000270974	7.33287e-80	559.311	224.674	348.105	1614.93
AT2G26640.1	3-ketoacyl-CoA synthase 11	9	2.67889e-16	0.00238287	1.17165e-28	129.773	42.6106	77.4815	303.911
AT2G27080.1	Late embryogenesis abundant (LEA) hydroxyproline-rich glycoprotein family	9	1.74811e-09	0.00881471	2.54364e-17	25.7401	1.93684	10.6677	80.6382
AT2G30020.1	Protein phosphatase 2C family protein	9	6.18614e-28	1.99572e-05	3.719e-42	68.104	3.87369	21.8969	216.769
AT2G38470.1	WRKY DNA-binding protein 33	9	1.18701e-54	3.11868e-53	9.36672e-63	161.948	13.0737	185.282	861.875
AT2G40140.1	zinc finger (CCCH-type) family protein	9	1.85578e-29	1.9381e-18	4.30062e-05	483.163	205.79	501.384	735.281
AT2G46140.1	Late embryogenesis abundant protein	9	1.39486e-33	0.00498977	7.09913e-41	85.8003	5.32632	18.5282	191.624
AT2G47260.1	WRKY DNA-binding protein 23	9	0.000952605	0.000175129	3.65827e-18	26.8126	8.7158	31.4418	140.033
AT3G03050.1	cellulose synthase-like D3	9	3.42564e-18	3.41318e-05	2.8956e-15	294.402	134.126	227.953	490.766
AT3G10300.3	Calcium-binding EF-hand family protein	9	2.64215e-21	0.000412847	3.66334e-56	79.9015	12.1053	34.2491	337.293
AT3G22370.1	alternative oxidase 1A	9	0.00243855	7.85431e-08	5.9142e-56	166.238	114.758	225.145	939.044
AT3G23160.1	Protein of unknown function (DUF668)	9	0.000752471	2.42119e-05	2.36869e-66	18.7688	3.87369	21.8969	321.686
AT3G28340.1	galacturonosyltransferase-like 10	9	3.99392e-15	2.33236e-07	0.000338095	33.2476	0.968422	17.9667	45.9551
AT3G28510.1	P-loop containing nucleoside triphosphate hydrolases superfamily protein	9	1.08717e-55	4.20811e-08	7.99555e-34	319.606	70.2106	161.7	538.888
AT3G45640.1	mitogen-activated protein kinase 3	9	1.16202e-13	1.12258e-08	2.48194e-19	51.4802	8.23158	40.4251	174.716
AT3G49530.1	NAC domain containing protein 62	9	2.40616e-53	2.12358e-08	3.9563e-30	505.685	163.663	320.594	898.725
AT3G54040.1	PAR1 protein	9	4.02697e-10	4.23591e-54	8.31879e-21	25.2038	1.45263	163.946	611.289
AT3G61220.2	NAD(P)-binding Rossmann-fold superfamily protein	9	0.0034793	8.89748e-42	1.06202e-48	74.539	43.579	395.268	2081.42
AT4G03550.1	glucan synthase-like 5	9	1.5725e-09	0.000670633	1.46445e-16	57.9152	15.979	42.1095	154.773
AT4G08950.1	Phosphate-responsive 1 family protein	9	5.82725e-77	1.00821e-54	0.00299808	302.982	39.2211	415.48	287.436
AT4G11280.1	1-aminocyclopropane-1-carboxylic acid (acc) synthase 6	9	3.49431e-07	7.60697e-07	3.13893e-17	25.2038	3.38948	25.2657	121.824
AT4G16120.1	COBRA-like protein-7 precursor	9	4.99257e-16	3.04587e-11	0.000293077	133.527	44.0632	122.96	198.561
AT4G17230.1	SCARECROW-like 13	9	6.24978e-69	7.06738e-12	1.65116e-08	244.531	27.6	94.3253	195.959
AT4G20780.1	calmodulin like 42	9	0.000103222	0.00148815	1.33686e-06	42.9001	16.4632	40.9866	96.6791
AT4G23810.1	WRKY family transcription factor	9	1.08109e-37	4.49273e-28	3.85702e-15	92.2353	4.3579	75.7971	210.266
AT4G24240.1	WRKY DNA-binding protein 7	9	0.000203171	3.51623e-06	3.14989e-06	56.8427	26.6316	68.4981	140.466
AT4G24380.1	INVOLVED IN: 10-formyltetrahydrofolate biosynthetic process, folic acid and derivative biosynthetic process; EXPRESSED IN: 24 plant structures; EXPRESSED DURING: 15 growth stages; CONTAINS InterPro D	9	1.80463e-42	3.59522e-06	2.64812e-49	129.773	11.6211	41.548	313.882
AT4G25490.1	C-repeat/DRE binding factor 1	9	3.48648e-45	5.0044e-28	1.99762e-40	97.0616	2.42105	67.3752	349.432
AT4G28400.1	Protein phosphatase 2C family protein	9	1.3451e-17	0.00119175	1.15039e-06	100.279	25.6632	54.4616	118.79
AT4G34131.1	UDP-glucosyl transferase 73B3	9	0.000131861	0.00495368	1.57464e-71	176.963	114.274	177.421	938.177
AT4G38900.1	Basic-leucine zipper (bZIP) transcription factor family protein	9	0.00101413	0.00309813	9.75076e-10	128.164	81.8316	151.033	335.125
AT4G39830.1	Cupredoxin superfamily protein	9	1.01389e-51	1.53987e-13	0.000645003	105.105	0.968422	30.8803	64.5972
AT5G01710.1	methyltransferases	9	9.59301e-09	4.77867e-09	0.00876942	49.3352	13.0737	53.3387	88.4419
AT5G02500.1	heat shock cognate protein 70-1	9	1.50534e-24	0.00062246	0.000308577	3365.52	2471.9	3390.1	2601.23
AT5G04080.1	unknown protein; FUNCTIONS IN: molecular_function unknown; INVOLVED IN: biological_process unknown; LOCATED IN: plasma membrane; EXPRESSED IN: 16 plant structures; EXPRESSED DURING: 9 growth stages;	9	8.9229e-08	1.50676e-12	1.44775e-166	27.8851	4.3579	43.7939	1201.77
AT5G06320.1	NDR1/HIN1-like 3	9	1.4636e-07	4.99156e-07	2.26102e-61	39.6826	9.20001	43.7939	424.001
AT5G06370.1	NC domain-containing protein-related	9	5.53301e-19	0.000292343	1.50393e-28	143.715	44.5474	88.7107	327.322
AT5G08139.1	RING/U-box superfamily protein	9	0.000606269	0.00727437	8.66967e-11	43.9726	18.4	42.1095	122.691
AT5G11650.1	alpha/beta-Hydrolases superfamily protein	9	1.22906e-56	1.84095e-15	5.23598e-49	204.312	24.6948	101.063	494.667
AT5G12010.1	unknown protein; INVOLVED IN: response to salt stress; LOCATED IN: chloroplast, plasma membrane, membrane; EXPRESSED IN: 23 plant structures; EXPRESSED DURING: 13 growth stages; BEST Arabidopsis thal	9	9.58728e-156	3.35009e-73	6.26292e-139	509.439	27.6	335.192	2458.6
AT5G14890.1	NHL domain-containing protein	9	4.56269e-19	2.33663e-08	5.83367e-15	75.6115	12.1053	48.2856	156.507
AT5G36930.2	Disease resistance protein (TIR-NBS-LRR class) family	9	4.32951e-29	3.44721e-10	0.00035919	110.468	16.9474	65.6908	117.055
AT5G36970.1	NDR1/HIN1-like 25	9	5.6148e-10	0.000119208	3.92956e-30	38.6101	6.29474	32.0032	202.029
AT5G38700.1	unknown protein; FUNCTIONS IN: molecular_function unknown; INVOLVED IN: biological_process unknown; LOCATED IN: mitochondrion; EXPRESSED IN: 10 plant structures; EXPRESSED DURING: LP.04 four leaves v	9	5.56799e-21	0.00202302	2.55426e-09	42.3639	0	7.86044	45.5215
AT5G45340.1	cytochrome P450, family 707, subfamily A, polypeptide 3	9	7.52282e-06	0.00160322	0.00242577	15.015	0.968422	9.54482	28.18
AT5G47070.1	Protein kinase superfamily protein	9	1.03939e-05	2.5188e-16	7.56681e-14	44.5089	15.979	81.4117	214.168
AT5G47530.1	Auxin-responsive family protein	9	5.19442e-15	6.92141e-15	8.6448e-08	42.9001	3.87369	43.7939	110.552
AT5G49480.1	Ca2+-binding protein 1	9	1.0659e-15	8.93389e-05	2.80534e-11	47.7264	4.84211	23.0199	86.7077
AT5G51190.1	Integrase-type DNA-binding superfamily protein	9	1.70433e-14	4.97002e-28	0.000327618	88.4815	23.7263	177.983	287.003
AT5G54940.1	Translation initiation factor SUI1 family protein	9	8.64946e-14	9.22262e-25	3.99863e-77	165.702	69.2422	275.115	1448.45
AT5G56030.2	heat shock protein 81-2	9	1.44259e-09	1.41218e-08	1.86251e-09	1700.99	1277.83	2083.58	1364.35
AT5G61790.1	calnexin 1	9	1.226e-93	0.000406736	1.8077e-05	1950.88	809.601	1172.89	805.081
AT5G66320.1	GATA transcription factor 5	9	0.00779938	0.00134384	2.98532e-06	38.0739	18.8842	43.2324	98.8468
AT5G66920.1	SKU5 similar 17	9	8.32949e-38	7.58661e-11	5.53732e-75	114.222	10.1684	51.0929	548.426
AT5G67250.1	SKP1/ASK1-interacting protein 2	9	1.2627e-05	5.41233e-06	2.13116e-21	56.8427	22.7579	68.4981	244.082
comp24271_c0	NULL	9	6.52864e-12	9.48639e-06	1.47367e-07	25.2038	0	12.3521	50.2905
comp26161_c0	NULL	9	7.37062e-08	0.00387238	1.65547e-13	444.016	295.369	425.025	833.261
contig25034	protein serine/threonine phosphatase	9	2.57906e-09	2.26046e-05	1.06557e-13	109.932	46.9685	105.554	268.794
contig27278	prolyl oligopeptidase family protein ; K01354 oligopeptidase B [EC:3.4.21.83]	9	2.20798e-09	1.82192e-06	7.26142e-06	83.119	30.5053	78.0429	159.109
Solyc03g082370.1.1	Avr9/Cf-9 rapidly elicited protein 65 (AHRD V1 ***- Q9FQZ0_TOBAC)	9	0.000298997	1.03401e-05	0.0002461	24.6676	6.77895	30.8803	66.7649
Solyc05g008440.1.1	Unknown Protein (AHRD V1)	9	5.37594e-05	1.71885e-06	0.000664727	38.6101	13.5579	45.4783	85.8406
XP_002283137.1	PREDICTED: uncharacterized protein LOC100255628 isoform 1 [Vitis vinifera]680	9	5.70178e-05	0.00344336	1.58904e-16	65.959	30.9895	60.0762	192.058
XP_002284874.1	PREDICTED: phosphatidylinositol transfer protein 1-like [Vitis vinifera]3020	9	0.00222563	6.78873e-08	3.52831e-35	38.6101	17.4316	58.3918	292.205
XP_002313325.1	predicted protein [Populus trichocarpa]2950	9	2.21491e-05	3.18281e-05	2.09195e-20	19.8413	3.38948	20.774	120.09
AT1G04040.1	HAD superfamily, subfamily IIIB acid phosphatase	10	1	5.45898e-07	2.44489e-36	172.673	182.547	90.395	2.16769
AT1G05260.1	Peroxidase superfamily protein	10	0.0615682	5.02959e-58	1.93232e-05	287.967	234.358	14.0365	0
AT1G08630.1	threonine aldolase 1	10	0.0759679	3.22812e-07	1.33991e-11	162.484	124.926	55.5845	11.272
AT1G11000.1	Seven transmembrane MLO family protein	10	0.0318247	0.00241298	6.0754e-33	94.3803	130.253	79.1659	0.433539
AT1G12380.1	unknown protein; BEST Arabidopsis thaliana protein match is: unknown protein (TAIR:AT1G62870.1); Has 173 Blast hits to 170 proteins in 34 species: Archae - 0; Bacteria - 4; Metazoa - 25; Fungi - 8; P	10	0.0263828	0.00222254	4.92406e-06	59.5239	36.3158	14.598	0
AT1G12570.1	Glucose-methanol-choline (GMC) oxidoreductase family protein	10	0.385784	2.64533e-84	0.0025651	270.271	308.442	7.86044	0.433539
AT1G13170.2	OSBP(oxysterol binding protein)-related protein 1D	10	0.947162	3.26517e-05	2.57029e-05	71.3215	61.0106	24.7042	4.76892
AT1G13280.1	allene oxide cyclase 4	10	0.0135491	9.60298e-05	7.33372e-24	116.367	161.726	89.2721	9.97139
AT1G14790.1	RNA-dependent RNA polymerase 1	10	1	0.00168338	2.39378e-27	106.714	110.4	62.8835	0.867077
AT1G15170.1	MATE efflux family protein	10	0.0206033	0.000175163	5.40967e-05	91.1628	129.284	69.621	31.2148
AT1G15290.1	Tetratricopeptide repeat (TPR)-like superfamily protein	10	0.455978	1.98694e-09	4.4236e-77	631.168	707.916	381.793	38.1514
AT1G18610.1	Galactose oxidase/kelch repeat superfamily protein	10	0.0241856	1.60918e-07	3.81172e-44	172.673	224.674	115.099	3.46831
AT1G19300.1	Nucleotide-diphospho-sugar transferases superfamily protein	10	1	1.91219e-05	9.09795e-07	48.7989	56.1685	21.3355	1.73415
AT1G23090.1	sulfate transporter 91	10	0.416478	1.4099e-06	7.93368e-14	101.888	80.8632	32.5647	0.433539
AT1G24020.1	MLP-like protein 423	10	0.0136037	8.31475e-41	2.6237e-51	710.533	575.727	129.697	0.433539
AT1G28240.1	Protein of unknown function (DUF616)	10	0.471121	0.00261659	2.6038e-07	143.715	120.084	71.8669	25.5788
AT1G47840.1	hexokinase 3	10	1	0.000511988	2.12153e-09	53.0889	50.3579	21.8969	0.433539
AT1G49320.1	unknown seed protein like 1	10	1	3.8444e-47	0	8423.98	8577.31	2739.36	23.8446
AT1G53440.1	Leucine-rich repeat transmembrane protein kinase	10	1	2.66112e-06	0.000465601	72.9302	79.4106	29.1959	9.53785
AT1G60500.1	Dynamin related protein 4C	10	0.578406	9.57242e-09	5.01351e-09	56.3064	70.6948	21.8969	0
AT1G64380.1	Integrase-type DNA-binding superfamily protein	10	0.470798	0.00572339	0.000599341	54.6977	40.6737	18.5282	3.90185
AT1G69780.1	Homeobox-leucine zipper protein family	10	0.113891	4.0507e-17	5.52135e-27	227.371	278.421	79.7273	0
AT1G71090.1	Auxin efflux carrier family protein	10	1	0.000153349	0.00510596	54.1614	58.5895	25.2657	9.10431
AT1G74160.1	unknown protein; BEST Arabidopsis thaliana protein match is: unknown protein (TAIR:AT1G18620.1); Has 3407 Blast hits to 2217 proteins in 314 species: Archae - 0; Bacteria - 264; Metazoa - 1296; Fungi	10	0.527208	4.75141e-21	3.34572e-10	108.323	130.737	24.1428	0.433539
AT1G75500.1	Walls Are Thin 1	10	0.912338	0.0077894	2.32745e-11	62.7414	52.2948	26.3886	0
AT1G75900.1	GDSL-like Lipase/Acylhydrolase superfamily protein	10	0.278722	2.62336e-08	5.84344e-10	53.6252	72.1474	22.4584	0.433539
AT1G78020.1	Protein of unknown function (DUF581)	10	1	6.85388e-09	1.01108e-12	204.848	200.948	90.395	24.2782
AT1G78530.1	Protein kinase superfamily protein	10	1	8.07e-07	0.000714614	42.3639	38.2527	8.98336	0.433539
AT2G01830.2	CHASE domain containing histidine kinase protein	10	1	0.00258603	3.03874e-06	45.0451	46	20.774	2.16769
AT2G03090.1	expansin A15	10	1	3.28849e-21	0.000128426	102.424	92.9685	11.2292	0
AT2G03760.1	sulphotransferase 12	10	1	1.43309e-61	6.72309e-12	299.765	313.769	28.073	0.867077
AT2G04280.1	unknown protein; FUNCTIONS IN: molecular_function unknown; INVOLVED IN: biological_process unknown; EXPRESSED IN: 24 plant structures; EXPRESSED DURING: 13 growth stages; BEST Arabidopsis thaliana pr	10	1	0.000503769	3.49861e-14	223.081	239.2	147.664	48.5563
AT2G17550.1	unknown protein; Has 264 Blast hits to 258 proteins in 65 species: Archae - 5; Bacteria - 5; Metazoa - 66; Fungi - 16; Plants - 107; Viruses - 0; Other Eukaryotes - 65 (source: NCBI BLink).	10	0.0702034	3.36941e-05	5.71013e-05	28.4213	46.9685	16.2823	1.73415
AT2G18790.1	phytochrome B	10	0.138924	2.98843e-10	6.63948e-10	196.804	242.59	107.239	37.2843
AT2G20850.1	STRUBBELIG-receptor family 1	10	0.333231	0.00330988	0.000429731	61.1327	45.5158	19.0896	4.33539
AT2G21340.1	MATE efflux family protein	10	0.0505571	0.00534287	0.00513236	26.2763	44.5474	20.774	6.50308
AT2G22430.1	homeobox protein 6	10	1	1.66756e-08	1.81794e-12	200.558	207.726	93.2023	22.544
AT2G22920.2	serine carboxypeptidase-like 12	10	0.885835	5.98199e-09	2.71381e-15	114.758	99.2632	34.8105	1.30062
AT2G23610.1	methyl esterase 3	10	0.0389824	1.59153e-05	0.000702494	41.8276	65.3685	24.1428	6.93662
AT2G26250.1	3-ketoacyl-CoA synthase 10	10	0.485313	5.14079e-14	3.05943e-39	216.109	249.853	96.5711	0.867077
AT2G26730.1	Leucine-rich repeat protein kinase family protein	10	1	0.00379929	6.11305e-07	64.3502	61.0106	30.3188	5.636
AT2G29390.1	sterol 4-alpha-methyl-oxidase 2-2	10	1	3.06859e-09	3.49861e-14	102.96	99.2632	33.1261	0.433539
AT2G29660.1	zinc finger (C2H2 type) family protein	10	0.0121529	1.2997e-07	2.88826e-21	97.5978	138.484	62.3221	4.33539
AT2G34410.1	O-acetyltransferase family protein	10	1	0.00293701	2.9631e-05	128.7	140.905	86.4648	41.1862
AT2G34660.1	multidrug resistance-associated protein 2	10	0.687445	0.00515151	1.55714e-05	179.108	207.242	138.681	74.1351
AT2G36910.1	ATP binding cassette subfamily B1	10	1	7.8772e-05	0.00797434	102.424	115.242	57.8304	31.6483
AT2G38370.1	Plant protein of unknown function (DUF827)	10	1	0.000568642	0.000714614	31.6388	29.0527	8.98336	0.433539
AT2G40540.1	potassium transporter 2	10	0.464428	2.77707e-12	1.39468e-25	149.078	175.284	65.1294	3.03477
AT2G41475.1	Embryo-specific protein 3, (ATS3)	10	0.392118	1.18453e-05	8.96155e-06	116.903	141.39	71.3054	28.6135
AT2G42200.1	squamosa promoter binding protein-like 9	10	0.955558	1.35342e-10	0.0030097	79.9015	69.2422	14.598	2.60123
AT2G44260.2	Plant protein of unknown function (DUF946)	10	0.126291	1.87875e-06	3.27092e-10	45.5814	65.8527	24.1428	0
AT2G44740.1	cyclin p4;1	10	0.5121	7.49197e-08	0.00513236	85.264	68.7579	21.8969	7.37016
AT2G47850.1	Zinc finger C-x8-C-x5-C-x3-H type family protein	10	0.933866	7.01238e-13	0.00143421	159.803	176.737	62.3221	31.2148
AT3G01180.1	starch synthase 2	10	1	8.42906e-07	0.00742441	123.874	116.695	48.2856	24.2782
AT3G01680.1	CONTAINS InterPro DOMAIN/s: Mediator complex subunit Med28 (InterPro:IPR021640); BEST Arabidopsis thaliana protein match is: unknown protein (TAIR:AT3G01670.1); Has 122 Blast hits to 112 proteins in	10	1	3.94327e-23	0.00132018	95.9891	87.6422	8.98336	0
AT3G01750.1	Ankyrin repeat family protein	10	1	2.12363e-12	1.51171e-24	167.311	184	69.0596	3.46831
AT3G02500.1	unknown protein; BEST Arabidopsis thaliana protein match is: unknown protein (TAIR:AT5G16030.1); Has 49 Blast hits to 49 proteins in 10 species: Archae - 0; Bacteria - 0; Metazoa - 0; Fungi - 0; Plan	10	0.896028	0.00272318	0.00883794	33.7839	26.1474	8.4219	0.867077
AT3G02580.1	sterol 1	10	1	0.00625641	3.60166e-36	136.744	136.063	85.9034	1.30062
AT3G02885.1	GAST1 protein homolog 5	10	1	8.0013e-127	2.45353e-32	1147.04	1200.36	77.4815	0.433539
AT3G03770.1	Leucine-rich repeat protein kinase family protein	10	0.907012	1.45734e-07	0.0018379	60.5964	50.3579	13.475	2.16769
AT3G04720.1	pathogenesis-related 4	10	0.0293869	2.8636e-20	8.17838e-12	787.754	909.832	391.899	198.994
AT3G04730.1	indoleacetic acid-induced protein 16	10	0.0236171	0.00117967	2.78827e-27	156.049	113.79	64.5679	1.30062
AT3G06150.1	unknown protein; BEST Arabidopsis thaliana protein match is: unknown protein (TAIR:AT5G19060.1); Has 61 Blast hits to 59 proteins in 10 species: Archae - 0; Bacteria - 0; Metazoa - 3; Fungi - 0; Plan	10	0.0476656	2.2946e-11	3.34785e-19	132.99	175.284	60.6377	4.33539
AT3G10185.1	Gibberellin-regulated family protein	10	1	1.53194e-05	0.00250118	26.8126	31.9579	7.86044	0.433539
AT3G11590.1	unknown protein; LOCATED IN: plasma membrane; EXPRESSED IN: 22 plant structures; EXPRESSED DURING: 13 growth stages; BEST Arabidopsis thaliana protein match is: unknown protein (TAIR:AT5G22310.1); Ha	10	0.52671	1.52693e-08	0.000409335	108.323	89.579	32.0032	10.8385
AT3G14240.1	Subtilase family protein	10	0.0781663	0.00191294	5.25161e-39	184.471	231.453	149.91	14.7403
AT3G16370.1	GDSL-like Lipase/Acylhydrolase superfamily protein	10	0.939499	0.000220542	1.16503e-23	132.99	118.147	58.9533	0.433539
AT3G18080.1	B-S glucosidase 44	10	0.0134296	0.000156707	7.62851e-07	128.7	90.0632	42.671	10.4049
AT3G21090.1	ABC-2 type transporter family protein	10	0.882312	1.50676e-12	2.29178e-08	80.974	93.9369	24.1428	1.73415
AT3G21190.1	O-fucosyltransferase family protein	10	0.516894	6.23258e-05	6.45862e-56	393.072	352.506	218.969	17.7751
AT3G22540.1	Protein of unknown function (DUF1677)	10	0.0478902	0.00460487	0.00462786	10.725	23.2421	7.29898	0
AT3G24040.1	Core-2/I-branching beta-1,6-N-acetylglucosaminyltransferase family protein	10	0.228077	0.00217078	0.000666593	31.1026	46.4842	21.3355	5.20246
AT3G25290.1	Auxin-responsive family protein	10	0.837945	0.000335636	4.20023e-12	89.0178	75.5369	35.372	3.03477
AT3G25810.1	Terpenoid cyclases/Protein prenyltransferases superfamily protein	10	1	0.00484352	1.1657e-09	51.4802	47.4527	23.0199	0
AT3G28040.1	Leucine-rich receptor-like protein kinase family protein	10	0.209372	4.99762e-08	0.000521864	32.1751	47.9369	11.7907	0.867077
AT3G28480.2	Oxoglutarate/iron-dependent oxygenase	10	0.0434172	7.63586e-08	3.22194e-23	154.977	199.495	97.694	13.0062
AT3G29590.1	HXXXD-type acyl-transferase family protein	10	1	7.26856e-06	6.1241e-13	64.3502	74.0843	30.3188	0.867077
AT3G43720.1	Bifunctional inhibitor/lipid-transfer protein/seed storage 2S albumin superfamily protein	10	0.0199053	2.66844e-19	0.00453392	43.9726	70.6948	7.29898	0
AT3G48770.1	DNA binding;ATP binding	10	0.878052	2.81457e-07	4.7235e-06	58.9877	71.6632	20.774	2.16769
AT3G50160.1	Plant protein of unknown function (DUF247)	10	0.0915377	1.18063e-05	1.21605e-11	49.8714	72.6316	30.3188	0
AT3G50740.1	UDP-glucosyl transferase 72E1	10	0.0791763	0.000394992	4.41154e-16	132.454	169.958	101.063	22.544
AT3G57150.1	homologue of NAP57	10	1	0.000340739	0.00586871	108.323	112.821	60.6377	30.3477
AT3G57420.1	Protein of unknown function (DUF288)	10	0.417276	0.00247764	2.0669e-06	78.829	97.8106	54.4616	18.6422
AT3G59480.1	pfkB-like carbohydrate kinase family protein	10	1	2.01138e-13	0.000936251	166.774	182.063	64.5679	31.6483
AT4G09890.1	Protein of unknown function (DUF3511)	10	0.0273036	0.00379929	0.00271018	10.725	25.179	7.86044	0
AT4G12420.1	Cupredoxin superfamily protein	10	1	3.50709e-08	1.35575e-48	275.633	267.769	138.119	6.06954
AT4G12730.1	FASCICLIN-like arabinogalactan 2	10	0.894226	3.34607e-06	3.5985e-93	506.758	471.621	282.414	0.433539
AT4G14200.1	Pentatricopeptide repeat (PPR) superfamily protein	10	1	0.00110893	5.118e-08	93.844	94.4211	50.5314	13.8732
AT4G19950.1	unknown protein; BEST Arabidopsis thaliana protein match is: unknown protein (TAIR:AT5G44860.1); Has 338 Blast hits to 330 proteins in 72 species: Archae - 2; Bacteria - 94; Metazoa - 7; Fungi - 0; P	10	0.0263828	6.66053e-06	2.34396e-10	187.688	241.621	130.82	43.3539
AT4G23400.1	plasma membrane intrinsic protein 1;5	10	0.608542	0.0062169	4.82536e-12	70.249	55.6842	27.5115	0.867077
AT4G23490.1	Protein of unknown function (DUF604)	10	0.0637658	1.3026e-09	0.000980631	106.178	76.9895	20.2126	4.76892
AT4G25640.2	detoxifying efflux carrier 35	10	0.785977	0.00082322	0.00778824	89.554	75.5369	38.1793	17.7751
AT4G25650.2	ACD1-like	10	0.290811	0.00605742	5.5003e-13	81.5103	61.979	32.5647	1.73415
AT4G25720.1	glutaminyl cyclase	10	0.0138972	6.79304e-05	1.9489e-05	105.105	147.2	80.2888	34.2495
AT4G26790.1	GDSL-like Lipase/Acylhydrolase superfamily protein	10	1	2.3509e-07	3.23428e-13	79.9015	85.7053	30.8803	0
AT4G28100.1	unknown protein; FUNCTIONS IN: molecular_function unknown; INVOLVED IN: biological_process unknown; LOCATED IN: anchored to plasma membrane, anchored to membrane; EXPRESSED IN: 23 plant structures; E	10	0.743543	1.5295e-13	2.11969e-09	108.323	91.5159	21.3355	0.433539
AT4G32280.1	indole-3-acetic acid inducible 29	10	1	0.00933623	1.45891e-10	47.1901	47.9369	24.7042	0.867077
AT4G34880.1	Amidase family protein	10	0.12398	6.44454e-10	4.97975e-18	136.744	173.832	68.4981	6.93662
AT4G35020.1	RAC-like 3	10	0.762318	5.0019e-05	4.54406e-07	151.759	132.674	70.1825	24.7117
AT4G36360.1	beta-galactosidase 3	10	0.0213952	1.65947e-10	1.53341e-47	590.949	699.685	377.863	75.4357
AT4G37530.1	Peroxidase superfamily protein	10	1	1.75596e-15	6.06181e-16	254.72	232.421	80.2888	14.3068
AT4G37990.1	elicitor-activated gene 3-2	10	0.639997	5.83663e-15	3.00327e-40	231.124	260.505	98.8169	0.433539
AT5G01620.3	TRICHOME BIREFRINGENCE-LIKE 35	10	1	9.29858e-05	1.36289e-06	37.5376	43.579	15.7209	0.433539
AT5G02230.1	Haloacid dehalogenase-like hydrolase (HAD) superfamily protein	10	0.751822	1.48835e-05	1.4103e-22	175.891	152.042	78.0429	7.80369
AT5G02540.1	NAD(P)-binding Rossmann-fold superfamily protein	10	0.135241	0.0020991	0.000314802	114.758	146.232	87.5877	42.0532
AT5G11420.1	Protein of unknown function, DUF642	10	0.0631201	2.45348e-59	6.05659e-50	822.074	702.59	125.206	1.30062
AT5G13400.1	Major facilitator superfamily protein	10	0.0265697	5.62399e-05	1.52212e-07	35.3926	58.5895	20.2126	0
AT5G13630.1	magnesium-chelatase subunit chlH, chloroplast, putative / Mg-protoporphyrin IX chelatase, putative (CHLH)	10	1	9.62394e-20	1.94472e-34	833.871	845.916	353.72	89.7425
AT5G13980.1	Glycosyl hydrolase family 38 protein	10	0.679436	7.80601e-18	3.74651e-09	418.276	382.527	149.348	65.0308
AT5G15740.1	O-fucosyltransferase family protein	10	0.0108743	0.000558193	0.000918792	138.889	97.8106	52.2158	23.4111
AT5G18460.1	Protein of Unknown Function (DUF239)	10	1	0.00301071	3.22648e-08	53.0889	54.7158	25.8272	2.60123
AT5G20740.1	Plant invertase/pectin methylesterase inhibitor superfamily protein	10	0.353298	1.39136e-09	3.43143e-11	65.959	84.7369	26.9501	0
AT5G22090.1	Protein of unknown function (DUF3049)	10	0.0355176	0.000170126	3.81899e-10	34.3201	56.1685	23.0199	0.433539
AT5G22740.1	cellulose synthase-like A02	10	1	2.18654e-21	4.45572e-15	171.064	165.6	38.1793	0
AT5G24530.1	2-oxoglutarate (2OG) and Fe(II)-dependent oxygenase superfamily protein	10	0.622939	2.11084e-10	4.87786e-54	537.86	493.895	251.534	27.3129
AT5G24580.1	Heavy metal transport/detoxification superfamily protein	10	1	9.03281e-21	1.77194e-49	420.421	406.737	141.488	4.76892
AT5G39090.1	HXXXD-type acyl-transferase family protein	10	1	1.61123e-06	1.36111e-05	58.4514	58.5895	19.6511	1.73415
AT5G39150.1	RmlC-like cupins superfamily protein	10	1	1.81441e-05	0.00010136	67.0315	65.3685	25.8272	6.50308
AT5G40390.1	Raffinose synthase family protein	10	0.23078	0.00760414	9.78621e-06	25.2038	39.2211	17.9667	1.73415
AT5G45950.1	GDSL-like Lipase/Acylhydrolase superfamily protein	10	0.587979	2.31062e-07	3.55834e-09	54.1614	67.7895	23.0199	0
AT5G47780.1	galacturonosyltransferase 4	10	0.883711	0.00828854	1.39342e-13	179.644	200.463	132.505	42.9203
AT5G48740.1	Leucine-rich repeat protein kinase family protein	10	1	0.00771504	3.27781e-11	64.3502	61.4948	32.5647	3.03477
AT5G50180.1	Protein kinase superfamily protein	10	0.966024	0.000371053	0.00339226	49.8714	59.0737	26.9501	9.97139
AT5G51950.1	Glucose-methanol-choline (GMC) oxidoreductase family protein	10	0.035002	2.07411e-25	3.50735e-25	186.079	238.716	58.9533	0
AT5G52882.1	P-loop containing nucleoside triphosphate hydrolases superfamily protein	10	0.596167	8.50413e-06	1.44193e-21	144.788	123.474	58.9533	3.46831
AT5G53420.1	CCT motif family protein	10	0.0270659	0.000590787	3.39066e-41	125.483	168.505	99.9399	2.16769
AT5G53850.2	haloacid dehalogenase-like hydrolase family protein	10	0.332357	0.000206551	1.0072e-05	113.685	90.5474	43.7939	14.3068
AT5G55230.2	microtubule-associated proteins 65-1	10	0.608542	1.23513e-06	4.38118e-22	262.227	232.905	122.96	20.3763
AT5G56890.1	Protein kinase superfamily protein	10	0.447078	0.00461898	0.000606842	156.049	130.737	75.7971	38.1514
AT5G58000.1	Reticulon family protein	10	0.237226	0.00359008	3.37959e-08	41.8276	59.5579	28.073	3.46831
AT5G58600.1	Plant protein of unknown function (DUF828)	10	0.532321	0.000997112	0.00018479	50.9439	38.2527	14.598	1.73415
AT5G62230.1	ERECTA-like 1	10	1	0.0052146	0.00019698	32.7114	28.5684	10.6677	0.433539
AT5G62880.1	RAC-like 10	10	1	0.00551925	1.43833e-05	86.3365	86.6737	50.5314	17.7751
AT5G63620.1	GroES-like zinc-binding alcohol dehydrogenase family protein	10	1	0.000141511	0.00611285	83.6553	93.4527	47.1626	23.8446
AT5G64620.1	cell wall / vacuolar inhibitor of fructosidase 2	10	0.0775398	5.46076e-09	0.00274851	29.4938	47.9369	10.1063	0.867077
AT5G66560.1	Phototropic-responsive NPH3 family protein	10	1	1.30008e-11	2.15669e-10	89.554	98.779	28.6345	2.16769
AT5G67070.1	ralf-like 34	10	0.201411	8.09313e-07	0.00304916	54.1614	37.2842	8.4219	0
AT5G67385.1	Phototropic-responsive NPH3 family protein	10	1	0.000233128	4.45806e-29	142.107	128.8	70.1825	2.16769
Solyc01g080070.2.1	Copper chaperone (AHRD V1 *--- B6TJ24_MAIZE); contains Interpro domain(s) IPR006121 Heavy metal transport/detoxification protein	10	0.567967	0.000865644	6.35368e-16	74.539	91.0316	46.6012	0
Solyc01g107340.2.1	Unknown Protein (AHRD V1)	10	0.254393	0.000386327	1.93036e-07	152.295	123.474	56.7075	14.7403
Solyc01g109500.2.1	BURP domain-containing protein (AHRD V1 *--- B2ZPK5_SOLTU); contains Interpro domain(s) IPR004873 BURP	10	0.257693	4.14746e-39	8.60073e-70	614.008	690	183.036	1.73415
Solyc03g031480.2.1	HR7 protein (AHRD V1 ***- Q9SXP0_HYONI); contains Interpro domain(s) IPR009632 Putative metallocarboxypeptidase inhibitor	10	0.791672	1.08993e-65	1.18137e-58	1192.09	1094.8	156.086	0.867077
Solyc03g031490.2.1	HR7 protein (AHRD V1 ***- Q9SXP0_HYONI); contains Interpro domain(s) IPR009632 Putative metallocarboxypeptidase inhibitor	10	1	7.01261e-207	2.19353e-107	10899.9	10447.8	359.896	5.20246
Solyc07g006050.1.1	Histone-lysine N-methyltransferase ASHR3 (AHRD V1 *-*- ASHR3_ARATH); contains Interpro domain(s) IPR014857 Zinc finger, RING-like	10	1	1.02027e-06	3.1486e-127	689.083	648.843	398.075	1.73415
Solyc12g098770.1.1	Unknown Protein (AHRD V1)	10	0.157408	3.39721e-14	0.000119272	97.5978	71.179	10.6677	0
XP_003632060.1	PREDICTED: uncharacterized protein LOC100854122 [Vitis vinifera]4310	10	0.682141	1.71356e-26	1.14556e-30	338.375	375.748	80.8502	0
AT1G02816.1	Protein of unknown function, DUF538	11	0.685614	0.00202302	0.0138487	82.5828	98.2948	55.5845	29.4806
AT1G04680.1	Pectin lyase-like superfamily protein	11	0.937626	2.82068e-06	0.288686	28.9576	22.7579	2.8073	0
AT1G06800.1	alpha/beta-Hydrolases superfamily protein	11	0.0202068	0.000201567	0.252059	24.1313	44.0632	16.8438	9.10431
AT1G08590.1	Leucine-rich receptor-like protein kinase family protein	11	1	2.90758e-09	1	17.1601	20.3369	0	0
AT1G08820.1	vamp/synaptobrevin-associated protein 27-2	11	1	6.20073e-12	0.292352	319.606	301.663	131.943	101.448
AT1G09790.1	COBRA-like protein 6 precursor	11	1	0.000211068	0.682747	25.7401	23.2421	5.05314	9.97139
AT1G11720.2	starch synthase 3	11	0.204328	0.00107448	1	102.424	131.221	76.92	75.8692
AT1G12700.1	ATP binding;nucleic acid binding;helicases	11	0.0492707	0.000174508	1	48.7989	73.6	34.8105	32.9489
AT1G14890.1	Plant invertase/pectin methylesterase inhibitor superfamily protein	11	1	0.00408741	1	9.11628	6.77895	0	0.433539
AT1G15360.1	Integrase-type DNA-binding superfamily protein	11	0.889276	7.19713e-11	0.484565	42.3639	33.4105	2.8073	0
AT1G15760.1	Sterile alpha motif (SAM) domain-containing protein	11	0.279938	0.00967251	0.63522	23.5951	13.5579	3.36876	7.37016
AT1G17180.1	glutathione S-transferase TAU 25	11	0.0707302	6.12618e-06	0.150781	323.896	390.758	231.321	287.003
AT1G18650.1	plasmodesmata callose-binding protein 3	11	0.0123364	0.000365739	0.026074	47.7264	26.1474	7.29898	0.867077
AT1G20510.1	OPC-8:0 CoA ligase1	11	1	0.00126026	0.0301862	51.4802	58.1053	27.5115	49.4234
AT1G20925.1	Auxin efflux carrier family protein	11	0.269198	2.04933e-09	0.300112	100.279	77.9579	23.5813	35.1166
AT1G24360.1	NAD(P)-binding Rossmann-fold superfamily protein	11	0.0409419	3.40516e-05	1	154.977	199.979	113.415	118.356
AT1G26560.1	beta glucosidase 40	11	0.0203278	1.49402e-13	0.0932499	26.8126	47.9369	4.49168	0
AT1G43690.1	ubiquitin interaction motif-containing protein	11	0.67188	0.00241298	0.0807698	53.0889	41.6421	17.9667	34.6831
AT1G48100.1	Pectin lyase-like superfamily protein	11	1	2.72999e-111	0.484565	403.798	417.39	2.24584	0
AT1G50020.1	unknown protein; FUNCTIONS IN: molecular_function unknown; INVOLVED IN: biological_process unknown; LOCATED IN: chloroplast thylakoid membrane, chloroplast; EXPRESSED IN: 24 plant structures; EXPRESS	11	0.153867	1.6461e-05	1	34.3201	51.8106	18.5282	14.3068
AT1G51760.1	peptidase M20/M25/M40 family protein	11	1	0.000135151	0.330307	130.845	122.021	64.0064	85.4071
AT1G52760.1	lysophospholipase 2	11	1	0.00243992	0.02363	47.1901	51.8106	24.1428	9.53785
AT1G52800.1	2-oxoglutarate (2OG) and Fe(II)-dependent oxygenase superfamily protein	11	1	0.00868384	1	6.43502	8.7158	1.12292	0.867077
AT1G54820.1	Protein kinase superfamily protein	11	1	7.81504e-12	0.291117	49.8714	46	6.17606	12.5726
AT1G60600.2	UbiA prenyltransferase family protein	11	1	0.00434307	1	30.0301	31.4737	11.7907	13.8732
AT1G60730.3	NAD(P)-linked oxidoreductase superfamily protein	11	1	1.8927e-06	0.831637	19.8413	21.3053	2.24584	5.20246
AT1G61050.1	alpha 1,4-glycosyltransferase family protein	11	0.211404	3.6691e-08	0.789426	14.4788	24.6948	1.68438	0
AT1G61720.1	NAD(P)-binding Rossmann-fold superfamily protein	11	0.332357	0.00143798	1	9.65253	17.4316	3.36876	3.03477
AT1G63310.1	unknown protein; BEST Arabidopsis thaliana protein match is: unknown protein (TAIR:AT2G20362.1); Has 78 Blast hits to 77 proteins in 11 species: Archae - 0; Bacteria - 0; Metazoa - 0; Fungi - 0; Plan	11	1	0.000344077	1	6.97127	8.7158	0	0.867077
AT1G64390.1	glycosyl hydrolase 9C2	11	0.809308	3.82765e-71	0.908876	352.854	391.727	28.6345	21.6769
AT1G66430.1	pfkB-like carbohydrate kinase family protein	11	1	0.000735086	0.288686	69.7127	66.3369	32.5647	46.8222
AT1G68130.1	indeterminate(ID)-domain 14	11	0.168499	0.00304864	0.199608	9.65253	18.8842	5.05314	0.867077
AT1G68585.1	unknown protein; Has 23 Blast hits to 23 proteins in 6 species: Archae - 0; Bacteria - 0; Metazoa - 0; Fungi - 0; Plants - 23; Viruses - 0; Other Eukaryotes - 0 (source: NCBI BLink).	11	0.763368	1.64322e-05	0.288686	28.4213	20.8211	2.8073	0
AT1G69260.1	ABI five binding protein	11	1	4.49122e-05	1	16.6238	12.5895	0.56146	2.16769
AT1G69910.1	Protein kinase superfamily protein	11	0.907438	0.000273324	0.0288018	33.2476	25.179	5.6146	0.433539
AT1G70280.2	NHL domain-containing protein	11	0.0654672	0.000246103	0.0678992	58.4514	38.2527	11.7907	3.90185
AT1G70710.1	glycosyl hydrolase 9B1	11	0.172773	0.00454673	0.831637	24.1313	13.0737	2.24584	5.20246
AT1G72030.1	Acyl-CoA N-acyltransferases (NAT) superfamily protein	11	0.389015	0.00224878	0.754591	42.3639	30.0211	11.2292	6.06954
AT1G73480.1	alpha/beta-Hydrolases superfamily protein	11	1	0.00484319	0.0927285	41.8276	34.379	14.598	5.636
AT1G73890.1	Bifunctional inhibitor/lipid-transfer protein/seed storage 2S albumin superfamily protein	11	1	3.01809e-06	1	17.6963	17.4316	1.12292	0
AT1G74920.1	aldehyde dehydrogenase 10A8	11	0.677852	7.66151e-06	0.189856	425.784	463.874	286.906	234.978
AT1G75310.1	auxin-like 1 protein	11	0.456744	0.000183255	0.624584	57.9152	43.579	16.2823	23.8446
AT1G76410.1	RING/U-box superfamily protein	11	1	1.40848e-09	0.390463	72.394	73.1158	20.774	12.1391
AT1G77590.1	long chain acyl-CoA synthetase 9	11	0.0745425	0.000113139	0.899779	98.1341	131.221	71.3054	59.3948
AT1G78060.1	Glycosyl hydrolase family protein	11	0.591823	7.17684e-11	0.0262915	59.5239	46.4842	7.29898	0.867077
AT1G78950.1	Terpenoid cyclases family protein	11	1	0.00868384	1	6.97127	7.74737	0.56146	1.30062
AT1G78955.1	camelliol C synthase 1	11	0.0102851	0.000218876	1	1.0725	8.7158	0	0
AT1G78970.2	lupeol synthase 1	11	0.737405	0.00337984	1	6.43502	11.1368	1.12292	0
AT1G80310.1	sulfate transmembrane transporters	11	0.387627	1.5885e-06	1	18.2326	28.0842	4.49168	3.90185
AT2G05810.1	ARM repeat superfamily protein	11	1	0.000897148	0.0240445	60.5964	56.1685	26.3886	11.272
AT2G07706.1	unknown protein; BEST Arabidopsis thaliana protein match is: unknown protein (TAIR:ATMG00470.1); Has 35333 Blast hits to 34131 proteins in 2444 species: Archae - 798; Bacteria - 22429; Metazoa - 974;	11	1	0.00111034	0.031096	274.025	278.421	149.348	236.279
AT2G13610.1	ABC-2 type transporter family protein	11	1	9.43727e-13	0.484565	37.5376	37.7684	2.24584	0
AT2G16630.1	Pollen Ole e 1 allergen and extensin family protein	11	0.120749	0.00786531	0.0932499	31.1026	17.9158	4.49168	0
AT2G16750.1	Protein kinase protein with adenine nucleotide alpha hydrolases-like domain	11	0.699569	1.65691e-10	1	104.033	87.6422	25.8272	27.7465
AT2G20370.1	Exostosin family protein	11	0.377968	1.61775e-06	0.428404	72.9302	92.0001	38.7407	52.0246
AT2G20830.2	transferases;folic acid binding	11	1	6.21724e-07	1	52.5527	52.2948	15.7209	17.7751
AT2G21070.3	methyltransferases	11	1	0.000444956	1	86.3365	88.6106	46.0397	50.2905
AT2G21170.1	triosephosphate isomerase	11	1	0.00479	0.506277	372.159	372.358	252.657	218.503
AT2G23000.1	serine carboxypeptidase-like 10	11	1	0.00179926	0.457724	23.5951	20.3369	5.05314	1.30062
AT2G23150.1	natural resistance-associated macrophage protein 3	11	0.183331	0.000394992	0.0120332	34.8564	51.8106	22.4584	44.2209
AT2G23300.1	Leucine-rich repeat protein kinase family protein	11	0.352313	0.000569301	0.221469	33.2476	21.7895	4.49168	0.433539
AT2G24370.1	Protein kinase protein with adenine nucleotide alpha hydrolases-like domain	11	0.52937	0.00149799	0.646975	40.2189	53.2632	23.5813	32.0819
AT2G25737.1	Sulfite exporter TauE/SafE family protein	11	0.0905058	0.00017935	1	170.528	134.126	70.744	66.3314
AT2G27140.1	HSP20-like chaperones superfamily protein	11	0.0679305	9.37658e-06	1	6.43502	15.979	0.56146	0.867077
AT2G27360.1	GDSL-like Lipase/Acylhydrolase superfamily protein	11	0.912338	1.06004e-06	1	81.5103	69.7264	25.8272	26.4459
AT2G28100.1	alpha-L-fucosidase 1	11	0.608542	1.86351e-06	0.0314742	61.1327	47.9369	14.598	4.76892
AT2G28550.3	related to AP2.7	11	0.535978	0.00021456	1	17.6963	26.1474	7.29898	3.90185
AT2G29670.1	Tetratricopeptide repeat (TPR)-like superfamily protein	11	1	2.51876e-06	0.342707	114.222	126.863	58.9533	43.3539
AT2G30290.2	VACUOLAR SORTING RECEPTOR 2	11	0.692322	4.49379e-08	1	175.891	199.495	96.0096	91.4766
AT2G35020.1	N-acetylglucosamine-1-phosphate uridylyltransferase 2	11	0.623024	1.47496e-05	0.0519243	55.2339	68.2737	28.073	13.8732
AT2G35450.1	catalytics;hydrolases	11	1	0.000732367	1	33.7839	39.7053	15.7209	11.7055
AT2G36570.1	Leucine-rich repeat protein kinase family protein	11	0.778731	0.00108292	0.484565	14.4788	9.20001	0.56146	3.03477
AT2G36870.1	xyloglucan endotransglucosylase/hydrolase 32	11	1	2.57983e-09	0.0101871	41.2914	40.1895	6.73752	0
AT2G36880.1	methionine adenosyltransferase 3	11	0.0369062	0.00386871	0.0278603	1051.59	1244.91	848.927	659.846
AT2G37300.2	unknown protein; FUNCTIONS IN: molecular_function unknown; INVOLVED IN: biological_process unknown; LOCATED IN: endomembrane system; EXPRESSED IN: 23 plant structures; EXPRESSED DURING: 12 growth sta	11	1	9.91471e-05	0.789426	20.3776	17.4316	1.68438	0
AT2G37500.1	arginine biosynthesis protein ArgJ family	11	1	9.06598e-05	0.150864	89.554	81.3474	38.7407	24.2782
AT2G37870.1	Bifunctional inhibitor/lipid-transfer protein/seed storage 2S albumin superfamily protein	11	0.0812522	0.000884087	1	1.60876	7.74737	0	0
AT2G37970.1	SOUL heme-binding family protein	11	0.0757774	0.000151255	0.577459	17.6963	32.4421	9.54482	4.76892
AT2G38290.1	ammonium transporter 2	11	0.705026	0.00732193	1	8.04378	13.5579	2.8073	4.76892
AT2G39090.1	tetratricopeptide repeat (TPR)-containing protein	11	0.0291347	0.00890852	1	16.0876	32.4421	13.475	11.7055
AT2G39270.1	P-loop containing nucleoside triphosphate hydrolases superfamily protein	11	0.760689	9.56831e-05	0.646975	45.5814	56.1685	21.8969	14.7403
AT2G40150.1	TRICHOME BIREFRINGENCE-LIKE 28	11	0.102796	0.0040195	1	2.68126	9.68422	0.56146	0
AT2G45290.1	Transketolase	11	1	5.28822e-06	0.521642	874.627	852.211	514.859	455.649
AT2G46890.1	Protein of unknown function (DUF1295)	11	1	0.000582709	0.203443	43.4364	50.8421	22.4584	12.5726
AT2G47800.1	multidrug resistance-associated protein 4	11	0.0669254	1.43371e-11	1	531.962	424.653	191.458	180.352
AT3G10020.1	unknown protein; FUNCTIONS IN: molecular_function unknown; INVOLVED IN: response to oxidative stress, anaerobic respiration; LOCATED IN: cellular_component unknown; EXPRESSED IN: 23 plant structures;	11	0.170054	0.00660462	0.0134293	86.3365	114.758	69.621	107.951
AT3G14067.1	Subtilase family protein	11	1	3.42658e-07	0.166424	225.226	211.116	102.747	76.3028
AT3G17210.1	heat stable protein 1	11	1	2.39457e-05	1	108.323	119.116	60.6377	56.36
AT3G19270.1	cytochrome P450, family 707, subfamily A, polypeptide 4	11	1	0.000395757	1	9.65253	12.1053	0.56146	0
AT3G19430.1	late embryogenesis abundant protein-related / LEA protein-related	11	0.912338	2.99206e-05	0.789426	12.3338	17.9158	1.68438	0
AT3G19850.1	Phototropic-responsive NPH3 family protein	11	1	2.1119e-08	0.855373	20.3776	25.179	1.68438	0
AT3G20570.1	early nodulin-like protein 9	11	1	5.99327e-06	1	9.65253	11.6211	0	0
AT3G21710.2	unknown protein; Has 35333 Blast hits to 34131 proteins in 2444 species: Archae - 798; Bacteria - 22429; Metazoa - 974; Fungi - 991; Plants - 531; Viruses - 0; Other Eukaryotes - 9610 (source: NCBI B	11	0.092275	0.000197739	1	3.21751	10.6526	0.56146	0
AT3G21800.1	UDP-glucosyl transferase 71B8	11	0.071605	5.48587e-05	0.0300428	34.3201	54.7158	21.3355	40.3191
AT3G23580.1	ribonucleotide reductase 2A	11	0.0158361	0.00762303	0.490056	20.3776	39.7053	18.5282	11.272
AT3G23760.1	FUNCTIONS IN: molecular_function unknown; INVOLVED IN: biological_process unknown; LOCATED IN: vacuole; EXPRESSED IN: 20 plant structures; EXPRESSED DURING: 13 growth stages; BEST Arabidopsis thalian	11	0.969674	8.82113e-05	0.0281802	73.4665	62.9474	26.9501	10.8385
AT3G24190.1	Protein kinase superfamily protein	11	0.626679	0.000253235	0.0841473	146.397	124.926	64.0064	42.0532
AT3G24760.1	Galactose oxidase/kelch repeat superfamily protein	11	0.608542	0.00443924	1	13.9425	8.23158	0.56146	0
AT3G25570.1	Adenosylmethionine decarboxylase family protein	11	0.0141052	1.16236e-23	0.149049	3477.59	3087.33	1108.88	1372.58
AT3G25670.1	Leucine-rich repeat (LRR) family protein	11	0.3684	3.05856e-06	0.484565	34.8564	22.7579	2.8073	0
AT3G25700.1	Eukaryotic aspartyl protease family protein	11	1	7.00438e-06	1	10.1888	11.6211	0	0
AT3G26070.1	Plastid-lipid associated protein PAP / fibrillin family protein	11	0.937626	0.000411154	0.0327278	83.119	72.1474	33.6876	57.2271
AT3G26570.1	phosphate transporter 2;1	11	1	0.00118258	1	48.7989	52.779	23.5813	23.4111
AT3G27650.1	LOB domain-containing protein 25	11	0.209999	2.91726e-12	0.201244	18.2326	30.0211	0.56146	5.636
AT3G29180.1	Protein of unknown function (DUF1336)	11	1	0.0064491	0.300762	15.5513	19.3684	5.6146	1.30062
AT3G45650.1	nitrate excretion transporter1	11	0.165151	0.00266695	0.372035	17.1601	30.0211	10.1063	4.76892
AT3G49260.3	IQ-domain 21	11	0.140768	8.16546e-12	0.484565	21.4501	35.8316	2.24584	0
AT3G51950.1	Zinc finger (CCCH-type) family protein / RNA recognition motif (RRM)-containing protein	11	1	0.00379929	1	12.87	11.1368	1.12292	0.867077
AT3G52390.2	TatD related DNase	11	1	0.00378402	1	56.8427	56.1685	28.6345	32.0819
AT3G52780.1	Purple acid phosphatases superfamily protein	11	0.0159244	0.000771396	0.484565	4.29001	15.0105	2.24584	0
AT3G53180.1	glutamate-ammonia ligases;catalytics;glutamate-ammonia ligases	11	0.443036	1.84779e-08	0.101992	39.1464	52.2948	12.9136	5.20246
AT3G54720.1	Peptidase M28 family protein	11	1	0.00075072	0.472739	29.4938	35.8316	12.3521	6.50308
AT3G54870.1	Armadillo/beta-catenin repeat family protein / kinesin motor family protein	11	0.912338	2.29233e-09	0.348109	43.4364	52.779	10.6677	4.76892
AT3G54880.1	unknown protein; BEST Arabidopsis thaliana protein match is: unknown protein (TAIR:AT5G25360.2); Has 137 Blast hits to 137 proteins in 19 species: Archae - 0; Bacteria - 0; Metazoa - 0; Fungi - 0; Pl	11	0.266245	0.00781653	1	67.0315	49.3895	24.1428	27.3129
AT3G54950.1	patatin-like protein 6	11	1	5.72179e-14	0.5346	37.5376	39.2211	2.8073	0
AT3G55040.1	glutathione transferase lambda 2	11	1	6.84903e-05	1	12.3338	9.68422	0	0
AT3G55760.1	unknown protein; LOCATED IN: chloroplast stroma, chloroplast; EXPRESSED IN: 16 plant structures; EXPRESSED DURING: 10 growth stages; BEST Arabidopsis thaliana protein match is: unknown protein (TAIR:	11	0.145691	5.2801e-14	0.314292	65.4227	89.0948	20.2126	11.7055
AT3G59340.1	Eukaryotic protein of unknown function (DUF914)	11	1	0.00511345	1	25.7401	28.5684	10.6677	7.80369
AT3G61610.1	Galactose mutarotase-like superfamily protein	11	1	0.000798067	0.0752908	57.3789	50.8421	22.4584	10.8385
AT3G61920.1	unknown protein; FUNCTIONS IN: molecular_function unknown; INVOLVED IN: N-terminal protein myristoylation; LOCATED IN: cellular_component unknown; EXPRESSED IN: shoot, hypocotyl, root, egg cell; BEST	11	0.112288	0.0020171	0.0123371	39.1464	23.7263	6.17606	0
AT3G63170.1	Chalcone-flavanone isomerase family protein	11	0.989832	0.00426191	0.235076	34.3201	41.1579	17.9667	29.4806
AT3G63470.1	serine carboxypeptidase-like 40	11	0.100869	0.000167768	0.336373	8.04378	17.9158	3.36876	0
AT4G00110.1	UDP-D-glucuronate 4-epimerase 3	11	1	0.0010573	0.800159	41.2914	46.9685	20.2126	14.3068
AT4G00230.1	xylem serine peptidase 1	11	1	3.16513e-13	1	35.9289	31.9579	1.12292	0.433539
AT4G00430.1	plasma membrane intrinsic protein 1;4	11	0.129216	1.81963e-05	1	25.7401	14.0421	0.56146	0.433539
AT4G01900.1	GLNB1 homolog	11	1	3.24871e-07	0.287827	154.44	160.274	72.4283	52.4582
AT4G13430.1	isopropyl malate isomerase large subunit 1	11	1	0.000233128	0.0159938	201.094	204.337	122.398	175.583
AT4G13710.1	Pectin lyase-like superfamily protein	11	0.116567	2.83031e-14	1	48.2627	30.5053	0	0
AT4G14710.5	RmlC-like cupins superfamily protein	11	0.281852	9.61583e-05	1	267.59	315.221	188.089	180.786
AT4G15920.1	Nodulin MtN3 family protein	11	0.0101118	6.072e-11	0.883464	11.2613	27.6	1.12292	3.03477
AT4G16150.1	calmodulin binding;transcription regulators	11	0.0220986	0.00655239	0.58419	67.0315	99.7474	58.3918	45.5215
AT4G16820.1	alpha/beta-Hydrolases superfamily protein	11	1	0.000155139	0.80459	40.7551	34.379	11.2292	15.6074
AT4G22890.1	PGR5-LIKE A	11	0.216115	0.00728276	1	24.1313	37.7684	16.8438	15.1738
AT4G22910.1	FIZZY-related 2	11	0.313167	0.000289423	0.0536128	32.7114	46.4842	19.0896	7.80369
AT4G24250.1	Seven transmembrane MLO family protein	11	1	0.00660319	1	5.36252	6.29474	0	0
AT4G24510.1	HXXXD-type acyl-transferase family protein	11	0.454735	0.00457077	1	17.6963	10.1684	1.12292	0
AT4G24790.1	AAA-type ATPase family protein	11	1	0.000194417	0.0306759	20.9138	25.179	5.05314	0
AT4G27520.1	early nodulin-like protein 2	11	0.681738	8.97069e-12	0.314292	54.1614	42.6106	4.49168	0.433539
AT4G31140.1	O-Glycosyl hydrolases family 17 protein	11	0.332357	0.00374198	1	2.14501	6.77895	0	0
AT4G31590.1	Cellulose-synthase-like C5	11	0.0289187	0.000224741	0.484565	33.2476	16.9474	2.24584	0
AT4G31970.1	cytochrome P450, family 82, subfamily C, polypeptide 2	11	0.912338	4.61953e-13	0.789426	44.5089	35.8316	1.68438	0
AT4G32870.1	Polyketide cyclase/dehydrase and lipid transport superfamily protein	11	0.470798	0.00325172	0.0334199	18.7688	28.0842	9.54482	2.16769
AT4G33330.2	plant glycogenin-like starch initiation protein 3	11	0.0151764	7.21955e-06	1	5.89877	18.4	1.12292	0
AT4G34720.1	ATPase, F0/V0 complex, subunit C protein	11	0.248433	0.000882841	1	408.624	468.716	318.348	319.518
AT4G35350.1	xylem cysteine peptidase 1	11	1	1.22401e-05	0.819226	17.6963	18.8842	2.24584	0
AT4G36920.1	Integrase-type DNA-binding superfamily protein	11	0.149941	4.96625e-07	1	127.628	161.242	76.92	75.4357
AT4G38510.5	ATPase, V1 complex, subunit B protein	11	0.859773	0.00157795	0.0314962	489.062	529.242	366.633	467.355
AT4G38650.1	Glycosyl hydrolase family 10 protein	11	0.89923	0.00148815	1	20.9138	15.0105	2.8073	4.33539
AT4G38960.3	B-box type zinc finger family protein	11	0.338589	4.39515e-07	0.484687	78.2927	98.779	40.4251	28.6135
AT4G39010.1	glycosyl hydrolase 9B18	11	1	0.000110319	0.484565	21.4501	17.9158	2.8073	0
AT5G01130.1	Protein of unknown function (DUF674)	11	1	0.000304222	1	13.9425	14.0421	1.12292	0
AT5G01650.2	Tautomerase/MIF superfamily protein	11	1	3.99855e-06	0.0860102	136.208	144.295	71.8669	47.6892
AT5G02750.1	RING/U-box superfamily protein	11	0.0967855	5.71523e-05	1	3.21751	10.1684	0	0.433539
AT5G07250.1	RHOMBOID-like protein 3	11	0.0133034	1.27938e-06	0.594478	331.404	409.642	239.743	202.896
AT5G07830.1	glucuronidase 2	11	0.129826	3.85085e-06	0.788667	47.7264	69.2422	26.3886	19.5092
AT5G08530.1	51 kDa subunit of complex I	11	0.298065	0.00732824	0.175937	180.181	149.621	96.5711	68.9326
AT5G09460.1	sequence-specific DNA binding transcription factors;transcription regulators	11	0.258814	0.00575444	1	99.2066	124.926	76.92	78.4705
AT5G10860.1	Cystathionine beta-synthase (CBS) family protein	11	0.018299	0.000433127	0.0239661	274.561	345.242	216.724	300.442
AT5G13460.1	IQ-domain 11	11	1	2.62492e-05	1	11.7975	14.0421	1.12292	3.03477
AT5G14090.1	unknown protein; Has 56 Blast hits to 56 proteins in 18 species: Archae - 0; Bacteria - 0; Metazoa - 0; Fungi - 2; Plants - 46; Viruses - 0; Other Eukaryotes - 8 (source: NCBI BLink).	11	0.0204904	0.000519861	1	28.9576	13.0737	1.12292	0
AT5G14700.1	NAD(P)-binding Rossmann-fold superfamily protein	11	1	0.00809282	1	12.3338	16.4632	3.93022	3.46831
AT5G14800.1	pyrroline-5- carboxylate (P5C) reductase	11	0.244249	0.00228869	0.0174591	92.2353	70.6948	35.372	65.0308
AT5G16030.3	unknown protein; FUNCTIONS IN: molecular_function unknown; INVOLVED IN: biological_process unknown; LOCATED IN: cellular_component unknown; EXPRESSED IN: 20 plant structures; EXPRESSED DURING: 13 gro	11	1	0.00438443	1	8.04378	6.77895	0	0
AT5G17300.1	Homeodomain-like superfamily protein	11	1	1.72806e-06	1	82.5828	87.6422	36.4949	31.6483
AT5G19980.1	golgi nucleotide sugar transporter 4	11	1	0.000122076	1	31.6388	36.3158	12.3521	11.7055
AT5G22580.1	Stress responsive A/B Barrel Domain	11	0.327358	1.31875e-16	0.0286852	78.829	61.0106	5.6146	0
AT5G23400.1	Leucine-rich repeat (LRR) family protein	11	1	0.000315873	1	24.1313	25.179	6.17606	7.80369
AT5G24320.2	Transducin/WD40 repeat-like superfamily protein	11	0.0197561	2.61961e-06	1	69.7127	102.168	45.4783	45.5215
AT5G25400.1	Nucleotide-sugar transporter family protein	11	0.974944	0.00221796	1	43.9726	52.2948	24.7042	29.4806
AT5G26850.1	Uncharacterized protein	11	0.232769	0.000185426	1	118.512	93.4527	44.3553	42.4868
AT5G27950.1	P-loop containing nucleoside triphosphate hydrolases superfamily protein	11	1	0.00631524	0.787558	18.2326	18.4	5.05314	9.10431
AT5G40140.1	RING/U-box superfamily protein with ARM repeat domain	11	1	0.00106952	0.416901	41.8276	39.7053	13.475	6.50308
AT5G42180.1	Peroxidase superfamily protein	11	1	0.00102039	0.789426	14.4788	14.0421	1.68438	0
AT5G43120.1	ARM-repeat/Tetratricopeptide repeat (TPR)-like protein	11	0.0780789	0.00280668	1	1.0725	6.77895	0	0
AT5G43760.1	3-ketoacyl-CoA synthase 20	11	0.405541	9.01842e-21	0.0205802	145.324	120.569	22.4584	9.10431
AT5G44680.1	DNA glycosylase superfamily protein	11	0.341801	1.05158e-09	1	89.0178	67.3053	16.8438	18.2086
AT5G45275.1	Major facilitator superfamily protein	11	0.179246	0.00290608	0.0410959	45.0451	63.9158	31.4418	54.6259
AT5G46690.1	beta HLH protein 71	11	1	1.0756e-18	1	39.1464	38.2527	0	0
AT5G46800.1	Mitochondrial substrate carrier family protein	11	0.404429	8.69274e-05	0.939204	74.0027	57.6211	24.1428	18.2086
AT5G47240.1	nudix hydrolase homolog 8	11	0.380032	1.81441e-05	1	19.3051	10.6526	0	0
AT5G48560.1	basic helix-loop-helix (bHLH) DNA-binding superfamily protein	11	1	4.58924e-06	1	21.9863	24.2105	3.36876	3.90185
AT5G49900.1	Beta-glucosidase, GBA2 type family protein	11	0.0430038	0.000771396	1	19.8413	37.2842	14.0365	18.6422
AT5G51790.1	basic helix-loop-helix (bHLH) DNA-binding superfamily protein	11	0.788042	0.00136706	1	17.6963	12.1053	1.12292	0
AT5G52920.1	plastidic pyruvate kinase beta subunit 1	11	0.788065	0.000364123	0.134079	386.101	419.327	272.87	212.434
AT5G53120.6	spermidine synthase 3	11	1	0.000140092	0.296196	104.569	100.232	51.6543	35.9837
AT5G55950.1	Nucleotide/sugar transporter family protein	11	1	1.08924e-08	0.654984	49.8714	53.2632	12.9136	7.80369
AT5G56320.1	expansin A14	11	1	0.000119436	1	13.4063	14.0421	1.12292	0
AT5G57040.1	Lactoylglutathione lyase / glyoxalase I family protein	11	0.466503	4.11561e-09	0.0874479	76.684	94.9053	33.1261	52.8917
AT5G57800.1	Fatty acid hydroxylase superfamily	11	0.550645	0.00349257	0.244197	98.1341	117.179	70.1825	51.1575
AT5G60850.1	OBF binding protein 4	11	0.345181	9.85272e-07	0.0665491	31.6388	45.5158	12.3521	3.90185
AT5G64340.1	sequence-specific DNA binding transcription factors;transcription regulators	11	0.0665449	0.000864915	0.0777854	15.5513	30.0211	9.54482	2.60123
AT5G65050.3	AGAMOUS-like 31	11	1	0.00106952	0.142248	14.4788	10.6526	1.12292	6.06954
comp109941_c0	NULL	11	0.532665	0.00438443	1	2.68126	6.77895	0	0
comp12873_c0	NULL	11	1	0.00105622	0.789426	12.3338	13.0737	1.68438	0
comp19669_c0	NULL	11	1	0.00680466	0.165313	4.29001	6.29474	0	3.46831
comp20804_c0	NULL	11	1	0.000218876	1	7.50752	8.7158	0	0
comp26171_c0	NULL	11	0.145691	0.00100197	0.347792	43.9726	28.0842	8.98336	16.0409
comp5869_c0	NULL	11	0.0119043	0.00817092	1	1.60876	10.1684	1.12292	1.73415
comp6073_c0	NULL	11	1	0.00225402	1	9.11628	11.6211	1.68438	3.46831
contig08948	SWI/SNF class chromatin remodeling complex protein	11	0.400097	0.00226061	1	2.68126	7.26316	0	0.433539
contig20805	NULL	11	0.809396	1.34925e-06	0.288686	17.6963	24.6948	3.36876	0
NP_001234866.1	extensin-like protein precursor [Solanum lycopersicum]1370	11	0.0454141	0.00685487	1	138.353	102.653	62.3221	56.36
Solyc00g049520.2.1	Unknown Protein (AHRD V1)	11	0.485086	0.000281311	0.0171683	16.0876	24.2105	6.17606	0.433539
Solyc02g038670.1.1	Methyl-accepting chemotaxis sensory transducer (AHRD V1 *--- A6M112_CLOB8); contains Interpro domain(s) IPR011990 Tetratricopeptide-like helical	11	0.690342	1.40412e-14	1	27.8851	36.8	1.12292	0.433539
Solyc03g098720.2.1	Kunitz trypsin inhibitor (AHRD V1 ***- Q4W188_POPTN); contains Interpro domain(s) IPR011065 Kunitz inhibitor ST1-like	11	0.397787	7.60722e-09	1	11.2613	19.3684	0	0
Solyc05g008510.2.1	Multidrug resistance protein mdtK (AHRD V1 ***- MDTK_EDWI9); contains Interpro domain(s) IPR015521 MATE family transporter related protein	11	0.0137887	0.00849338	0.0103267	7.50752	21.3053	7.29898	0.433539
Solyc06g005460.1.1	Pectinesterase inhibitor (AHRD V1 ***- PMEI_ACTDE); contains Interpro domain(s) IPR006501 Pectinesterase inhibitor	11	0.608542	0.0040141	1	4.82627	9.68422	1.12292	0.433539
Solyc06g005610.1.1	Unknown Protein (AHRD V1); contains Interpro domain(s) IPR012552 DVL	11	1	1.8456e-25	1	53.0889	61.979	1.68438	0
Solyc08g006710.2.1	Unknown Protein (AHRD V1)	11	0.705026	1.04255e-06	1	8.04378	13.0737	0	0.433539
Solyc09g089960.1.1	Unknown Protein (AHRD V1)	11	0.447078	0.000855755	1	4.29001	9.68422	0.56146	0
Solyc09g091670.2.1	ATP-binding cassette transporter (AHRD V1 ***- D8RL77_SELML); contains Interpro domain(s) IPR013525 ABC-2 type transporter	11	1	0.00580423	0.411995	20.9138	27.1158	9.54482	4.33539
Solyc09g097780.2.1	Glycine-rich protein (AHRD V1 *-*- D2K2U2_TOBAC); contains Interpro domain(s) IPR010800 Glycine rich	11	1	0.00664103	1	6.97127	9.20001	1.12292	0
Solyc11g044790.1.1	Ulp1 protease family C-terminal catalytic domain containing protein (AHRD V1 *-*- Q60D46_SOLDE)	11	1	3.83225e-06	1	14.4788	13.0737	0	0
Solyc12g055920.1.1	Calcineurin B-like protein 04 (AHRD V1 **-- A5C1G1_VITVI); contains Interpro domain(s) IPR015757 Calcineurin B protein	11	0.48055	0.00680466	0.486609	9.11628	15.979	3.93022	0.433539
Solyc12g098760.1.1	Unknown Protein (AHRD V1)	11	0.942997	2.60554e-11	0.288686	44.5089	35.8316	2.8073	0
XP_002265446.1	PREDICTED: uncharacterized protein LOC100256672 [Vitis vinifera]2770	11	0.41053	0.000431651	1	67.5677	85.7053	44.3553	48.9899
XP_002305033.1	predicted protein [Populus trichocarpa]2120	11	0.295817	1.20842e-20	1	29.4938	43.0948	0	0
XP_002316786.1	predicted protein [Populus trichocarpa]1600	11	1	7.77343e-21	0.463909	71.3215	66.3369	4.49168	1.30062
XP_002320487.1	1-aminocyclopropane-1-carboxylate [Populus trichocarpa]3190	11	0.0121631	0.000598124	0.288686	38.6101	18.8842	3.36876	0
XP_002455091.1	hypothetical protein SORBIDRAFT_03g004200 [Sorghum bicolor]1240	11	0.723706	0.0024169	1	56.3064	45.5158	20.2126	16.908
XP_002510225.1	conserved hypothetical protein [Ricinus communis]920	11	0.0442014	0.00143798	0.0519243	8.58003	20.3369	5.05314	0
XP_002526713.1	conserved hypothetical protein [Ricinus communis]4960	11	0.15046	2.41071e-05	0.620598	27.8851	43.579	14.598	8.67077
XP_002533815.1	conserved hypothetical protein [Ricinus communis]1650	11	1	7.66151e-06	1	24.1313	19.3684	2.24584	0.433539
XP_003519074.1	PREDICTED: zeatin O-glucosyltransferase-like [Glycine max]4610	11	0.118785	0.00226061	1	1.60876	7.26316	0	0
AT1G12230.2	Aldolase superfamily protein	12	0.927361	0.00321051	0.00151905	156.585	174.316	103.87	170.814
AT1G19640.1	jasmonic acid carboxyl methyltransferase	12	0.608542	5.82869e-17	1.17131e-82	156.049	178.674	50.5314	630.365
AT1G22880.1	cellulase 5	12	0.608542	0.0075559	1.12085e-08	6.43502	11.6211	1.68438	26.8794
AT1G29240.1	Protein of unknown function (DUF688)	12	0.260117	5.94863e-05	8.29588e-12	20.9138	32.4421	8.98336	58.9612
AT1G32550.2	2Fe-2S ferredoxin-like superfamily protein	12	1	0.00136775	1.99914e-05	54.1614	49.3895	22.4584	59.8283
AT1G60030.1	nucleobase-ascorbate transporter 7	12	1	0.00309836	0.00369951	265.445	281.811	192.019	126.593
AT1G60680.1	NAD(P)-linked oxidoreductase superfamily protein	12	0.0182012	0.0011668	1.88189e-13	113.149	154.947	94.3253	234.111
AT1G68400.1	leucine-rich repeat transmembrane protein kinase family protein	12	0.561055	0.00549855	2.21085e-08	17.1601	10.1684	1.12292	24.7117
AT1G72970.1	Glucose-methanol-choline (GMC) oxidoreductase family protein	12	0.674128	1.70188e-24	3.51929e-07	102.96	86.6737	7.29898	37.2843
AT1G78380.1	glutathione S-transferase TAU 19	12	0.677744	1.38006e-08	3.19744e-123	150.687	173.347	72.9898	975.028
AT1G78610.1	mechanosensitive channel of small conductance-like 6	12	0.608542	7.66151e-06	6.6395e-07	49.8714	38.7369	8.98336	40.7526
AT2G28950.1	expansin A6	12	0.844492	6.2178e-65	3.07833e-05	335.694	302.148	16.2823	48.5563
AT2G30200.1	catalytics;transferases;[acyl-carrier-protein] S-malonyltransferases;binding	12	1	1.94059e-08	1.11029e-11	166.238	168.99	75.7971	189.456
AT2G38320.1	TRICHOME BIREFRINGENCE-LIKE 34	12	1	0.00181891	0.000100296	11.7975	13.0737	2.24584	16.908
AT2G38870.1	Serine protease inhibitor, potato inhibitor I-type family protein	12	0.599743	5.09727e-102	9.48497e-44	1158.84	1059.45	98.2555	460.851
AT2G39800.1	delta1-pyrroline-5-carboxylate synthase 1	12	1	4.43137e-29	3.98553e-41	378.594	381.558	105.554	459.984
AT2G40890.1	cytochrome P450, family 98, subfamily A, polypeptide 3	12	0.851456	0.000633168	1.43458e-108	94.3803	109.916	57.8304	913.899
AT3G02230.1	reversibly glycosylated polypeptide 1	12	0.0196444	7.59578e-07	2.15385e-05	654.763	555.874	334.069	211.567
AT3G02350.1	galacturonosyltransferase 9	12	1	0.000441495	0.00931641	84.1915	85.2211	41.548	74.1351
AT3G17800.2	Protein of unknown function (DUF760)	12	0.0759795	0.00101914	0.00214578	171.064	215.474	136.996	205.931
AT3G19210.1	homolog of RAD54	12	0.193207	2.82976e-09	5.47649e-18	56.8427	78.4422	19.6511	113.154
AT3G21200.1	proton gradient regulation 7	12	0.616312	9.79501e-05	0.000217604	126.019	106.042	53.3387	101.014
AT3G53990.1	Adenine nucleotide alpha hydrolases-like superfamily protein	12	0.212493	0.00641005	2.17648e-30	93.844	121.053	73.5513	298.708
AT3G54260.1	TRICHOME BIREFRINGENCE-LIKE 36	12	0.0325053	1.34432e-11	0.00613192	19.8413	37.2842	3.93022	15.6074
AT4G18250.1	receptor serine/threonine kinase, putative	12	0.268945	1.2287e-13	1.7296e-25	230.052	192.716	66.8137	261.424
AT4G21570.1	Protein of unknown function (DUF300)	12	0.0254256	8.90433e-05	0.00492152	327.65	259.053	157.77	102.749
AT4G35000.1	ascorbate peroxidase 3	12	0.0965532	0.00324063	0.000438494	136.744	175.284	109.485	179.051
AT5G05980.1	DHFS-FPGS homolog B	12	1	7.15545e-06	3.47629e-14	98.6703	107.979	51.0929	157.808
AT5G06700.1	Plant protein of unknown function (DUF828)	12	1	0.000846743	1.08552e-07	94.9165	88.1264	46.6012	113.587
AT5G16150.1	plastidic GLC translocator	12	0.912338	1.63045e-05	0.0052686	349.636	322.969	194.265	133.096
AT5G21930.1	P-type ATPase of Arabidopsis 2	12	0.894226	0.0031854	0.000123515	177.499	197.074	128.574	212
AT5G51100.1	Fe superoxide dismutase 2	12	1	6.17301e-07	9.28726e-19	316.925	327.327	177.983	455.215
AT5G64080.1	Bifunctional inhibitor/lipid-transfer protein/seed storage 2S albumin superfamily protein	12	0.927361	2.09781e-05	3.01015e-05	361.434	327.327	187.528	312.581
AT5G64290.1	dicarboxylate transport 2.1	12	0.0352427	0.00194044	1.0829e-22	62.2052	91.0316	49.9699	205.064
AT5G64860.1	disproportionating enzyme	12	0.274206	0.0055995	0.000307602	113.149	88.1264	50.5314	96.6791
AT5G66460.1	Glycosyl hydrolase superfamily protein	12	0.203985	3.10481e-05	6.19203e-82	85.264	111.368	53.9002	539.322
contig30616	RKF1; RKF1 (RECEPTOR-LIKE KINASE IN FLOWERS 1); ATP binding / protein serine/threonine kinase	12	1	0.000299662	5.53702e-10	23.0588	29.0527	8.98336	51.5911
57013997	hypothetical protein NitaMp131 (mitochondrion) [Nicotiana tabacum]2020	13	0.451715	1	0.00883794	2.14501	6.29474	8.4219	0.867077
AF088847	Cinnamic acid 4-hydroxylase (Ca4h)	13	0.0133168	0.481528	3.39468e-36	201.094	260.505	213.355	36.4172
AF212317	4-Coumarate:coenzyme A ligase (4CL)	13	0.207681	0.296431	1.5255e-21	185.007	149.621	116.222	21.6769
AT1G01050.1	pyrophosphorylase 1	13	1	0.468261	3.27872e-34	149.078	165.116	201.003	31.6483
AT1G01200.1	RAB GTPase homolog A3	13	0.0799003	0.182147	3.04847e-14	46.6539	69.2422	47.7241	3.90185
AT1G01225.1	NC domain-containing protein-related	13	0.613079	0.59588	2.04421e-07	45.0451	33.8948	24.1428	2.60123
AT1G01360.1	regulatory component of ABA receptor 1	13	1	0.0143813	4.90725e-05	25.7401	27.6	54.4616	20.8098
AT1G01540.2	Protein kinase superfamily protein	13	0.500009	0.0214662	6.16164e-14	32.1751	44.0632	72.9898	14.7403
AT1G01710.1	Acyl-CoA thioesterase family protein	13	1	1	0.00178359	40.2189	42.6106	48.2856	22.9775
AT1G02180.1	ferredoxin-related	13	1	1	1.80229e-12	26.2763	24.6948	29.7574	0.867077
AT1G02640.1	beta-xylosidase 2	13	0.677852	1	2.01076e-10	17.6963	25.179	26.3886	0
AT1G02850.4	beta glucosidase 11	13	0.147723	0.749651	9.88439e-07	46.1176	66.3369	84.7804	32.5154
AT1G03840.1	C2H2 and C2HC zinc fingers superfamily protein	13	1	1	0.0071951	75.0752	76.5053	81.4117	47.6892
AT1G03870.1	FASCICLIN-like arabinoogalactan 9	13	0.341801	1	2.6282e-10	37.5376	25.6632	26.3886	1.30062
AT1G04120.1	multidrug resistance-associated protein 5	13	0.608542	0.0153172	3.87414e-13	153.904	132.19	194.265	70.6668
AT1G04170.1	eukaryotic translation initiation factor 2 gamma subunit	13	1	0.315254	0.000197028	25.2038	29.0527	43.7939	17.3415
AT1G04190.1	Tetratricopeptide repeat (TPR)-like superfamily protein	13	1	1	0.000151498	20.9138	24.2105	26.3886	6.93662
AT1G04210.1	Leucine-rich repeat protein kinase family protein	13	1	1	0.000133685	62.2052	63.9158	74.1127	34.6831
AT1G04650.1	unknown protein; Has 30201 Blast hits to 17322 proteins in 780 species: Archae - 12; Bacteria - 1396; Metazoa - 17338; Fungi - 3422; Plants - 5037; Viruses - 0; Other Eukaryotes - 2996 (source: NCBI	13	0.853924	1	0.00857236	10.1888	5.81053	6.73752	0.433539
AT1G05055.1	general transcription factor II H2	13	0.332357	0.597192	0.001295	36.4651	50.3579	37.0564	15.1738
AT1G05070.1	Protein of unknown function (DUF1068)	13	0.424356	1	7.93846e-07	63.814	48.9053	56.7075	17.3415
AT1G05160.1	cytochrome P450, family 88, subfamily A, polypeptide 3	13	1	0.723361	1.07657e-25	43.9726	46.9685	60.0762	0
AT1G05170.2	Galactosyltransferase family protein	13	1	1	1.89037e-07	119.584	123.474	106.677	45.088
AT1G05200.1	glutamate receptor 3.4	13	1	0.177667	0.00148919	84.1915	76.5053	52.2158	25.1452
AT1G05300.1	zinc transporter 5 precursor	13	1	1	0.00120525	10.725	13.5579	17.9667	3.90185
AT1G05460.1	P-loop containing nucleoside triphosphate hydrolases superfamily protein	13	1	1	8.62751e-06	52.5527	57.1369	47.7241	15.6074
AT1G05620.1	uridine-ribohydrolase 2	13	0.434532	1	3.40135e-05	48.7989	35.8316	39.8637	13.4397
AT1G05950.1	unknown protein; Has 50 Blast hits to 45 proteins in 14 species: Archae - 5; Bacteria - 0; Metazoa - 4; Fungi - 0; Plants - 34; Viruses - 0; Other Eukaryotes - 7 (source: NCBI BLink).	13	1	1	0.00391844	24.6676	27.1158	25.2657	9.10431
AT1G06110.1	SKP1/ASK-interacting protein 16	13	0.0218216	0.23364	3.10594e-09	32.7114	56.6527	79.1659	25.5788
AT1G06390.1	GSK3/SHAGGY-like protein kinase 1	13	1	0.349643	3.79879e-07	21.9863	20.8211	32.0032	6.50308
AT1G06470.1	Nucleotide/sugar transporter family protein	13	0.507661	0.040595	1.72864e-05	36.4651	48.4211	26.9501	6.06954
AT1G06490.1	glucan synthase-like 7	13	1	0.455176	0.00423806	33.2476	39.7053	27.5115	10.4049
AT1G06560.1	NOL1/NOP2/sun family protein	13	0.13416	1	1.10137e-08	28.4213	45.0316	47.1626	10.4049
AT1G06590.1	unknown protein; Has 380 Blast hits to 268 proteins in 109 species: Archae - 0; Bacteria - 0; Metazoa - 245; Fungi - 73; Plants - 49; Viruses - 0; Other Eukaryotes - 13 (source: NCBI BLink).	13	1	0.920166	0.00519014	32.1751	29.5369	37.6178	17.3415
AT1G06720.1	P-loop containing nucleoside triphosphate hydrolases superfamily protein	13	1	1	0.000705656	42.3639	45.5158	49.4085	22.1105
AT1G07200.2	Double Clp-N motif-containing P-loop nucleoside triphosphate hydrolases superfamily protein	13	0.0394094	0.202732	1.97749e-05	65.959	42.1263	62.3221	24.7117
AT1G07650.2	Leucine-rich repeat transmembrane protein kinase	13	0.2795	1	1.02754e-06	126.019	153.495	165.631	85.4071
AT1G07700.3	Thioredoxin superfamily protein	13	1	0.48575	0.00154553	12.87	12.5895	21.3355	5.636
AT1G07970.1	CONTAINS InterPro DOMAIN/s: Cytochrome B561-related, N-terminal (InterPro:IPR019176); Has 215 Blast hits to 213 proteins in 79 species: Archae - 0; Bacteria - 6; Metazoa - 131; Fungi - 22; Plants - 4	13	0.651421	1	0.00195816	28.4213	19.8526	21.3355	6.50308
AT1G08130.1	DNA ligase 1	13	1	1	3.90899e-05	36.4651	31.4737	26.3886	5.636
AT1G08350.2	Endomembrane protein 70 protein family	13	1	1	2.97797e-07	23.5951	28.5684	25.2657	3.46831
AT1G08440.1	Aluminium activated malate transporter family protein	13	1	0.0313456	0.000260864	37.0014	33.4105	16.2823	2.60123
AT1G08460.1	histone deacetylase 8	13	1	1	0.00493105	10.725	9.20001	8.98336	0.867077
AT1G08650.1	phosphoenolpyruvate carboxylase kinase 1	13	0.0726478	0.0107436	4.13322e-15	75.0752	103.621	61.1991	9.10431
AT1G08750.1	Peptidase C13 family	13	0.741101	0.478607	0.00134146	49.8714	61.979	45.4783	20.3763
AT1G08760.1	Plant protein of unknown function (DUF936)	13	0.490423	1	1.38941e-09	46.1176	59.5579	51.6543	11.272
AT1G08940.1	Phosphoglycerate mutase family protein	13	1	0.458653	0.00134502	16.6238	15.4947	8.4219	0.433539
AT1G09540.1	myb domain protein 61	13	0.635823	0.474669	1.62631e-20	24.6676	33.8948	47.1626	0
AT1G09620.1	ATP binding;leucine-tRNA ligases;aminoacyl-tRNA ligases;nucleotide binding;ATP binding;aminoacyl-tRNA ligases	13	0.757207	0.0675525	0.000422409	61.1327	74.0843	110.046	61.5625
AT1G09795.1	ATP phosphoribosyl transferase 2	13	0.0546613	1	4.65247e-09	131.918	98.2948	104.993	38.1514
AT1G09840.1	shaggy-like protein kinase 41	13	0.0299546	0.384436	3.66045e-20	74.0027	106.042	81.4117	10.8385
AT1G10150.1	Carbohydrate-binding protein	13	0.696309	0.351986	0.00152932	64.8865	77.9579	57.8304	27.3129
AT1G10210.1	mitogen-activated protein kinase 1	13	0.828609	1	7.82308e-14	42.9001	53.2632	45.4783	5.20246
AT1G10370.1	Glutathione S-transferase family protein	13	1	0.0225179	5.04566e-33	154.44	164.632	111.169	6.50308
AT1G11080.2	serine carboxypeptidase-like 31	13	0.798138	0.0773346	4.92406e-06	2.14501	5.32632	14.598	0
AT1G11190.1	bifunctional nuclease i	13	1	0.337759	0.00917487	89.554	82.8001	58.9533	32.9489
AT1G11200.1	Protein of unknown function (DUF300)	13	1	1	0.00547163	33.7839	36.8	32.0032	12.1391
AT1G11380.1	PLAC8 family protein	13	1	0.609999	5.57931e-06	8.58003	11.6211	18.5282	1.73415
AT1G11440.1	BEST Arabidopsis thaliana protein match is: glycine-rich protein (TAIR:AT3G29075.1); Has 19337 Blast hits to 8589 proteins in 488 species: Archae - 26; Bacteria - 641; Metazoa - 7852; Fungi - 2167; P	13	0.0119043	0.585962	2.59016e-06	1.60876	10.1684	16.8438	1.30062
AT1G11530.1	C-terminal cysteine residue is changed to a serine 1	13	0.634403	0.15179	2.41358e-07	42.9001	54.2316	78.6044	29.9142
AT1G11545.1	xyloglucan endotransglucosylase/hydrolase 8	13	0.432568	0.0523673	4.26325e-14	26.2763	16.9474	34.8105	0.433539
AT1G11660.1	heat shock protein 70 (Hsp 70) family protein	13	1	1	0.00513498	31.6388	32.9263	28.073	10.8385
AT1G11820.2	O-Glycosyl hydrolases family 17 protein	13	1	0.139317	0.00039557	39.6826	33.8948	20.2126	3.90185
AT1G12310.1	Calcium-binding EF-hand family protein	13	0.303657	1	0.000320062	150.15	122.99	107.239	59.3948
AT1G12460.1	Leucine-rich repeat protein kinase family protein	13	0.299109	1	0.00250082	11.2613	5.32632	7.86044	0.433539
AT1G12500.1	Nucleotide-sugar transporter family protein	13	0.40044	1	1.25594e-07	33.7839	22.7579	27.5115	3.90185
AT1G12640.1	MBOAT (membrane bound O-acyl transferase) family protein	13	1	1	5.6042e-08	78.2927	74.0843	73.5513	25.1452
AT1G12663.1	Predicted to encode a PR (pathogenesis-related) protein. Belongs to the plant thionin (PR-13) family with the following members: At1g66100, At5g36910, At1g72260, At2g15010, At1g12663, At1g12660.	13	1	1	4.92406e-06	23.5951	19.8526	14.598	0
AT1G12950.1	root hair specific 2	13	1	0.141624	0.00369596	48.7989	52.2948	33.1261	13.8732
AT1G13030.1	sphere organelles protein-related	13	1	1	3.08318e-07	107.787	107.495	101.063	42.4868
AT1G13130.1	Cellulase (glycosyl hydrolase family 5) protein	13	0.396586	0.145004	0.00132018	0	2.42105	8.98336	0
AT1G13380.1	Protein of unknown function (DUF1218)	13	0.13264	1	6.73636e-13	73.4665	52.2948	43.2324	4.76892
AT1G13560.1	aminoalcoholphosphotransferase 1	13	1	1	0.000192077	76.1477	70.2106	76.92	38.1514
AT1G13570.1	F-box/RNI-like superfamily protein	13	0.705637	1	0.00389453	65.4227	79.8948	75.7971	42.9203
AT1G14150.1	PsbQ-like 2	13	0.228776	0.921232	0.00430706	14.4788	6.77895	11.2292	1.73415
AT1G14300.2	ARM repeat superfamily protein	13	0.912338	1	0.000355647	17.1601	22.7579	29.7574	8.67077
AT1G14390.1	Leucine-rich repeat protein kinase family protein	13	0.42682	1	6.46836e-28	73.4665	56.6527	66.8137	0.867077
AT1G14570.2	UBX domain-containing protein	13	1	0.0995015	0.000136781	67.0315	64.8843	94.3253	47.6892
AT1G14600.1	Homeodomain-like superfamily protein	13	1	0.0575859	0.00396093	0	0.968422	9.54482	0
AT1G14920.1	GRAS family transcription factor family protein	13	1	0.885989	3.06366e-08	16.0876	20.3369	27.5115	3.46831
AT1G15000.1	serine carboxypeptidase-like 50	13	1	0.0700088	0.00146851	39.1464	46	26.9501	6.93662
AT1G15200.3	protein-protein interaction regulator family protein	13	1	0.010133	0.000304982	87.409	92.0001	145.418	83.2394
AT1G15250.1	Zinc-binding ribosomal protein family protein	13	0.433432	0.798755	4.22557e-07	116.903	95.3895	116.784	51.5911
AT1G15750.1	Transducin family protein / WD-40 repeat family protein	13	0.223046	1	2.57894e-10	528.744	460.969	478.925	247.551
AT1G15910.1	XH/XS domain-containing protein	13	0.167558	1	0.00288235	161.948	126.863	117.345	68.4991
AT1G15940.1	Tudor/PWWP/MBT superfamily protein	13	1	1	1.80808e-05	19.8413	24.2105	21.8969	3.46831
AT1G15980.1	NDH-dependent cyclic electron flow 1	13	1	0.739969	0.000211984	13.4063	16.9474	10.1063	0.433539
AT1G16240.1	syntaxin of plants 51	13	1	1	2.40474e-08	80.4378	85.7053	94.8867	35.5502
AT1G16340.4	Aldolase superfamily protein	13	0.704041	1	1.22704e-09	82.0465	68.2737	59.5148	14.7403
AT1G16610.3	arginine/serine-rich 45	13	1	1	0.00137485	93.844	89.0948	86.4648	45.9551
AT1G16860.1	Ubiquitin-specific protease family C19-related protein	13	0.585488	1	5.40425e-05	151.223	174.8	183.036	101.448
AT1G17350.2	NADH:ubiquinone oxidoreductase intermediate-associated protein 30	13	1	0.912955	0.000243505	39.6826	37.7684	48.847	20.8098
AT1G17360.1	BEST Arabidopsis thaliana protein match is: COP1-interacting protein-related (TAIR:AT1G72410.1); Has 9949 Blast hits to 7480 proteins in 576 species: Archae - 12; Bacteria - 1007; Metazoa - 3636; Fun	13	0.498701	1	5.29569e-15	56.8427	43.579	41.548	2.60123
AT1G17370.1	oligouridylate binding protein 1B	13	0.035002	1	5.9673e-06	243.995	307.474	329.577	196.393
AT1G17620.1	Late embryogenesis abundant (LEA) hydroxyproline-rich glycoprotein family	13	0.516894	0.0202183	6.84958e-06	36.4651	48.9053	79.7273	34.6831
AT1G19110.1	inter-alpha-trypsin inhibitor heavy chain-related	13	1	0.468991	0.00134146	74.0027	76.9895	98.2555	56.7935
AT1G19330.3	unknown protein; FUNCTIONS IN: molecular_function unknown; INVOLVED IN: biological_process unknown; LOCATED IN: cellular_component unknown; EXPRESSED IN: 22 plant structures; EXPRESSED DURING: 13 gro	13	0.15184	0.858925	8.05145e-12	89.0178	65.8527	52.7772	9.97139
AT1G19350.3	Brassinosteroid signalling positive regulator (BZR1) family protein	13	1	1	0.00288744	64.3502	57.1369	60.0762	31.2148
AT1G19390.1	Wall-associated kinase family protein	13	1	1	0.00473184	4.29001	6.77895	7.29898	0.433539
AT1G19430.1	S-adenosyl-L-methionine-dependent methyltransferases superfamily protein	13	0.121379	0.723087	0.00196658	43.9726	27.6	38.7407	16.0409
AT1G19520.1	pentatricopeptide (PPR) repeat-containing protein	13	0.630672	1	0.000558104	34.8564	45.5158	42.671	17.3415
AT1G19600.1	pfkB-like carbohydrate kinase family protein	13	1	1	2.60272e-09	56.3064	47.9369	48.2856	8.23723
AT1G19630.1	cytochrome P450, family 722, subfamily A, polypeptide 1	13	0.0641494	1	5.43646e-06	4.82627	14.0421	19.0896	1.73415
AT1G19870.1	IQ-domain 32	13	1	0.331603	0.000597357	128.164	117.663	89.2721	48.1228
AT1G20050.1	C-8,7 sterol isomerase	13	1	0.971148	7.18625e-14	48.7989	40.6737	31.4418	1.30062
AT1G20080.1	Calcium-dependent lipid-binding (CaLB domain) family protein	13	1	0.107726	2.92569e-09	121.193	127.832	92.0794	29.9142
AT1G20150.1	Subtilisin-like serine endopeptidase family protein	13	0.608542	1	0.00143548	20.3776	29.0527	35.9334	14.7403
AT1G20693.1	high mobility group B2	13	0.286374	0.923391	0.00597676	17.6963	8.7158	12.9136	2.60123
AT1G20720.1	RAD3-like DNA-binding helicase protein	13	0.0167794	0.353349	0.00697565	47.7264	27.1158	15.1594	3.90185
AT1G20823.1	RING/U-box superfamily protein	13	1	0.0478193	3.0135e-09	8.58003	9.68422	23.0199	0.867077
AT1G21870.1	golgi nucleotide sugar transporter 5	13	0.272683	0.534254	1.12737e-05	83.6553	64.4	83.0961	37.2843
AT1G21880.2	lysm domain GPI-anchored protein 1 precursor	13	0.0243313	0.0354692	1.17954e-05	70.249	43.0948	22.4584	3.46831
AT1G22060.1	LOCATED IN: vacuole; EXPRESSED IN: 23 plant structures; EXPRESSED DURING: 13 growth stages; BEST Arabidopsis thaliana protein match is: FBD, F-box and Leucine Rich Repeat domains containing protein (	13	0.0263943	0.117703	2.3663e-12	66.4952	41.1579	63.445	13.0062
AT1G22270.1	Trm112p-like protein	13	1	1	0.00163931	28.4213	26.6316	25.2657	8.23723
AT1G22340.1	UDP-glucosyl transferase 85A7	13	0.157091	0.254294	1.13724e-16	39.1464	57.1369	79.1659	13.8732
AT1G22430.1	GroES-like zinc-binding dehydrogenase family protein	13	0.0504102	0.0243638	1.47908e-05	6.97127	17.4316	35.372	10.4049
AT1G22440.1	Zinc-binding alcohol dehydrogenase family protein	13	0.679841	0.0743769	0.000114744	17.6963	24.6948	12.3521	0.433539
AT1G23030.1	ARM repeat superfamily protein	13	1	1	2.87133e-05	16.6238	14.5263	17.9667	2.60123
AT1G23490.1	ADP-ribosylation factor 1	13	1	0.961432	2.5141e-05	7.50752	9.20001	15.1594	0
AT1G24610.1	Rubisco methyltransferase family protein	13	0.812894	1	1.11941e-05	18.7688	25.6632	28.073	6.06954
AT1G25500.2	Plasma-membrane choline transporter family protein	13	0.0479641	1	4.10276e-07	16.0876	31.4737	34.2491	6.93662
AT1G26100.1	Cytochrome b561/ferric reductase transmembrane protein family	13	1	1	0.00434971	16.6238	14.5263	11.2292	1.30062
AT1G26330.2	DNA binding	13	0.608542	1	0.00452109	9.65253	4.84211	7.29898	0.433539
AT1G26460.1	Tetratricopeptide repeat (TPR)-like superfamily protein	13	0.927361	0.725609	0.00101671	56.8427	67.3053	52.7772	24.2782
AT1G26640.1	Amino acid kinase family protein	13	0.111114	0.560222	3.76206e-07	43.4364	27.1158	38.1793	9.10431
AT1G27190.1	Leucine-rich repeat protein kinase family protein	13	1	1	0.00933568	10.1888	12.1053	8.4219	0.867077
AT1G27520.1	Glycosyl hydrolase family 47 protein	13	0.0444267	0.0414788	4.01457e-05	20.9138	8.7158	23.0199	4.33539
AT1G27840.3	Transducin/WD40 repeat-like superfamily protein	13	0.132475	1	0.00025253	93.3078	122.505	131.943	75.4357
AT1G27920.1	microtubule-associated protein 65-8	13	0.400097	1	0.000208234	2.68126	7.26316	10.6677	0.433539
AT1G28230.1	purine permease 1	13	0.020695	0.308128	1.19826e-14	17.1601	34.379	50.5314	5.636
AT1G28395.2	unknown protein; FUNCTIONS IN: molecular_function unknown; INVOLVED IN: biological_process unknown; LOCATED IN: chloroplast; EXPRESSED IN: 22 plant structures; EXPRESSED DURING: 13 growth stages; BES	13	1	0.0283501	9.27919e-07	31.1026	29.5369	52.2158	16.908
AT1G28440.1	HAESA-like 1	13	1	0.164975	9.63615e-13	70.249	70.2106	46.6012	6.06954
AT1G28520.1	vascular plant one zinc finger protein	13	0.01007	1	5.93412e-07	120.657	166.569	148.787	68.9326
AT1G29040.1	unknown protein; LOCATED IN: chloroplast, vacuole; EXPRESSED IN: 22 plant structures; EXPRESSED DURING: 13 growth stages; CONTAINS InterPro DOMAIN/s: Conserved hypothetical protein CHP02058 (InterPro	13	0.299109	1	0.00566226	4.82627	11.1368	14.598	3.03477
AT1G29100.1	Heavy metal transport/detoxification superfamily protein	13	0.0146366	0.640025	1.95693e-09	6.43502	18.4	27.5115	2.16769
AT1G29260.1	peroxin 7	13	1	1	0.00495858	29.4938	29.0527	30.8803	13.0062
AT1G29300.1	Plant protein of unknown function (DUF641)	13	0.307869	1	2.66266e-06	9.11628	16.9474	17.4053	1.30062
AT1G29510.1	SAUR-like auxin-responsive protein family	13	0.803314	0.118867	0.00526123	21.9863	29.0527	47.1626	23.8446
AT1G30300.1	Metallo-hydrolase/oxidoreductase superfamily protein	13	1	0.793639	0.00205455	56.3064	56.6527	43.2324	19.5092
AT1G30840.1	purine permease 4	13	0.0791763	0.674518	5.10203e-12	8.58003	19.3684	28.6345	0
AT1G30910.1	Molybdenum cofactor sulfurase family protein	13	0.332357	0.356031	7.49042e-05	83.119	104.59	133.066	73.268
AT1G31300.1	TRAM, LAG1 and CLN8 (TLC) lipid-sensing domain containing protein	13	1	1	2.58568e-10	34.8564	35.8316	30.8803	2.60123
AT1G31660.1	CONTAINS InterPro DOMAIN/s: Bystin (InterPro:IPR007955); Has 475 Blast hits to 467 proteins in 210 species: Archae - 0; Bacteria - 9; Metazoa - 155; Fungi - 139; Plants - 55; Viruses - 0; Other Eukar	13	0.800642	1	0.00399302	49.3352	39.7053	35.9334	15.6074
AT1G31770.1	ATP-binding cassette 14	13	1	1	3.29644e-05	9.65253	9.20001	13.475	0.433539
AT1G31920.1	Tetratricopeptide repeat (TPR)-like superfamily protein	13	1	1	0.000192143	28.4213	29.0527	36.4949	12.5726
AT1G32080.1	membrane protein, putative	13	0.70537	1	0.000167075	22.5226	15.979	12.9136	0.867077
AT1G32090.1	early-responsive to dehydration stress protein (ERD4)	13	0.664686	0.0110012	1.37879e-10	40.7551	51.8106	26.9501	1.30062
AT1G32210.1	Defender against death (DAD family) protein	13	1	1	0.000175239	62.2052	61.979	71.3054	33.816
AT1G32540.1	lsd one like 1	13	0.0137625	0.311133	6.31695e-24	67.5677	40.6737	59.5148	2.16769
AT1G32860.1	Glycosyl hydrolase superfamily protein	13	0.604407	0.501065	4.1601e-40	93.844	77.9579	98.8169	0.867077
AT1G33240.1	GT-2-like 1	13	1	1	1.35666e-08	59.5239	65.3685	73.5513	23.8446
AT1G33540.1	serine carboxypeptidase-like 18	13	1	0.119739	0.000501706	26.2763	21.3053	35.9334	13.8732
AT1G34320.1	Protein of unknown function (DUF668)	13	1	0.162673	8.93385e-10	113.685	125.411	171.245	71.1003
AT1G34760.1	general regulatory factor 11	13	0.741148	0.0327914	6.10743e-18	206.993	232.421	167.877	48.9899
AT1G35470.2	SPla/RYanodine receptor (SPRY) domain-containing protein	13	1	0.523736	0.0018957	38.0739	37.7684	51.6543	25.1452
AT1G35660.1	unknown protein; FUNCTIONS IN: molecular_function unknown; INVOLVED IN: biological_process unknown; LOCATED IN: plasma membrane; EXPRESSED IN: 19 plant structures; EXPRESSED DURING: 11 growth stages;	13	0.4689	0.314525	1.9489e-05	34.8564	47.9369	65.6908	27.3129
AT1G35670.1	calcium-dependent protein kinase 2	13	1	1	0.00625942	8.58003	11.6211	16.2823	4.33539
AT1G42440.1	FUNCTIONS IN: molecular_function unknown; INVOLVED IN: ribosome biogenesis; LOCATED IN: nucleus; EXPRESSED IN: 22 plant structures; EXPRESSED DURING: 13 growth stages; CONTAINS InterPro DOMAIN/s: AAR	13	1	1	0.00535366	65.4227	69.7264	68.4981	39.0185
AT1G42470.1	Patched family protein	13	0.102777	0.776945	4.80913e-09	166.774	130.737	154.963	66.3314
AT1G42550.1	plastid movement impaired1	13	1	0.552619	3.44765e-06	17.6963	15.4947	24.7042	3.46831
AT1G43580.1	Sphingomyelin synthetase family protein	13	1	1	0.000142827	26.8126	25.179	30.8803	9.53785
AT1G43710.1	Pyridoxal phosphate (PLP)-dependent transferases superfamily protein	13	0.273991	0.101885	4.99867e-06	123.874	152.526	110.608	53.3252
AT1G44170.1	aldehyde dehydrogenase 3H1	13	0.912338	0.723361	2.90846e-12	154.44	136.547	114.538	35.5502
AT1G45474.1	photosystem I light harvesting complex gene 5	13	0.943724	0.126842	2.64455e-10	7.50752	11.1368	25.8272	0.433539
AT1G45616.1	receptor like protein 6	13	1	0.962615	1.27824e-13	187.688	196.59	172.93	54.1923
AT1G47200.1	WPP domain protein 2	13	1	0.955159	2.10744e-06	89.554	87.158	107.8	48.9899
AT1G47480.1	alpha/beta-Hydrolases superfamily protein	13	0.875974	1	2.74334e-05	17.1601	23.2421	23.5813	4.33539
AT1G47740.1	PPPDE putative thiol peptidase family protein	13	1	1	0.0021034	30.5663	25.179	28.6345	10.4049
AT1G48270.1	G-protein-coupled receptor 1	13	0.174516	1	0.00473582	36.4651	53.7474	48.2856	24.2782
AT1G48410.2	Stabilizer of iron transporter SufD / Polynucleotidyl transferase	13	0.408415	1	4.82672e-13	687.475	805.727	727.091	312.581
AT1G48480.1	receptor-like kinase 1	13	0.163226	1	7.99125e-43	147.469	116.695	104.432	2.16769
AT1G48570.1	zinc finger (Ran-binding) family protein	13	0.340056	1	0.00969247	34.3201	22.7579	22.4584	7.80369
AT1G48830.1	Ribosomal protein S7e family protein	13	0.21802	0.711543	1.29967e-14	409.16	340.884	402.005	184.254
AT1G49010.1	Duplicated homeodomain-like superfamily protein	13	0.674425	1	0.00129254	9.65253	15.4947	15.1594	2.60123
AT1G49245.1	Prefoldin chaperone subunit family protein	13	1	0.725605	0.00459529	32.7114	31.4737	41.548	19.5092
AT1G49405.1	Uncharacterised protein family (UPF0497)	13	0.0585425	0.0783775	9.58164e-10	6.43502	16.4632	31.4418	3.46831
AT1G49410.1	translocase of the outer mitochondrial membrane 6	13	1	1	0.00924802	56.8427	51.8106	47.7241	24.7117
AT1G49960.1	Xanthine/uracil permease family protein	13	0.259575	1	3.42178e-05	5.36252	12.1053	11.7907	0.433539
AT1G49975.1	INVOLVED IN: photosynthesis; LOCATED IN: photosystem I, chloroplast, thylakoid membrane; EXPRESSED IN: 20 plant structures; EXPRESSED DURING: 13 growth stages; CONTAINS InterPro DOMAIN/s: Photosystem	13	1	0.775456	0.00477028	4.29001	3.38948	7.29898	0
AT1G50430.1	Ergosterol biosynthesis ERG4/ERG24 family	13	0.274206	0.243546	0.00135784	122.802	97.3264	70.744	37.2843
AT1G50660.1	unknown protein; INVOLVED IN: biological_process unknown; LOCATED IN: chloroplast; EXPRESSED IN: 22 plant structures; EXPRESSED DURING: 13 growth stages; BEST Arabidopsis thaliana protein match is: u	13	0.198081	0.35319	1.98722e-12	146.397	180.611	143.734	49.4234
AT1G51610.1	Cation efflux family protein	13	1	0.832115	0.00416886	30.5663	31.4737	40.9866	19.0757
AT1G51940.1	protein kinase family protein / peptidoglycan-binding LysM domain-containing protein	13	1	0.641742	7.68594e-09	26.8126	30.5053	20.2126	0.867077
AT1G52150.2	Homeobox-leucine zipper family protein / lipid-binding START domain-containing protein	13	1	0.879861	5.60734e-12	107.787	95.8737	113.976	32.5154
AT1G52340.1	NAD(P)-binding Rossmann-fold superfamily protein	13	0.848944	1	1.42382e-15	60.5964	49.8737	47.7241	4.33539
AT1G52500.2	MUTM homolog-1	13	1	1	5.04145e-05	32.1751	39.2211	44.9168	16.0409
AT1G52720.1	unknown protein; BEST Arabidopsis thaliana protein match is: unknown protein (TAIR:AT3G15630.1); Has 61 Blast hits to 61 proteins in 13 species: Archae - 0; Bacteria - 0; Metazoa - 0; Fungi - 0; Plan	13	1	1	0.00290628	50.9439	51.3264	47.1626	22.9775
AT1G52780.1	Protein of unknown function (DUF2921)	13	0.337735	0.0799553	0.00128648	26.8126	39.2211	21.3355	5.636
AT1G52930.1	Ribosomal RNA processing Brix domain protein	13	1	1	0.00728136	41.2914	47.9369	54.4616	29.0471
AT1G53400.1	Ubiquitin domain-containing protein	13	1	1	9.6297e-05	5.89877	9.20001	13.475	0.867077
AT1G53420.1	Leucine-rich repeat transmembrane protein kinase	13	1	0.861233	0.00577807	7.50752	8.7158	14.598	3.46831
AT1G53430.1	Leucine-rich repeat transmembrane protein kinase	13	0.315163	1	1.00587e-26	72.394	54.2316	63.445	0
AT1G53510.1	mitogen-activated protein kinase 18	13	0.0342323	1	3.11508e-08	112.077	150.59	129.697	56.36
AT1G53540.1	HSP20-like chaperones superfamily protein	13	0.907438	0.904745	5.44216e-08	33.7839	26.1474	18.5282	0.433539
AT1G53730.2	STRUBBELIG-receptor family 6	13	1	0.100546	1.81626e-07	175.891	185.453	134.75	61.996
AT1G54500.1	Rubredoxin-like superfamily protein	13	1	0.368066	2.85363e-06	13.4063	11.1368	20.2126	1.73415
AT1G54730.2	Major facilitator superfamily protein	13	1	1	3.05268e-09	71.3215	62.4632	59.5148	13.0062
AT1G54990.1	alpha/beta-Hydrolases superfamily protein	13	1	1	0.00749567	19.3051	22.7579	25.8272	9.97139
AT1G55160.3	unknown protein; FUNCTIONS IN: molecular_function unknown; INVOLVED IN: biological_process unknown; LOCATED IN: mitochondrion, plastid; EXPRESSED IN: 22 plant structures; EXPRESSED DURING: 13 growth	13	1	0.868639	0.00511103	10.1888	14.0421	21.8969	6.93662
AT1G55650.1	HMG (high mobility group) box protein with ARID/BRIGHT DNA-binding domain	13	1	0.108773	0.00848696	0.536252	0.968422	6.73752	0.433539
AT1G55740.1	seed imbibition 1	13	0.417854	0.155949	0.0012077	83.119	65.3685	43.7939	18.6422
AT1G55760.1	BTB/POZ domain-containing protein	13	1	0.0349289	1.08564e-06	9.11628	13.0737	29.7574	4.76892
AT1G56210.1	Heavy metal transport/detoxification superfamily protein	13	0.100793	1	4.00517e-14	18.2326	32.4421	33.6876	0.433539
AT1G56720.1	Protein kinase superfamily protein	13	1	0.253744	2.16552e-16	151.223	154.463	115.099	28.18
AT1G57790.1	F-box family protein	13	0.608542	0.0459875	5.49405e-05	41.2914	53.2632	81.9731	39.452
AT1G58100.1	TCP family transcription factor	13	0.0884641	1	2.3663e-12	27.3488	44.5474	50.5314	7.80369
AT1G58340.1	MATE efflux family protein	13	1	0.0368415	1.37672e-06	5.36252	6.77895	17.9667	1.30062
AT1G58370.1	glycosyl hydrolase family 10 protein / carbohydrate-binding domain-containing protein	13	1	1	5.79281e-06	64.8865	60.5264	49.9699	17.3415
AT1G58390.1	Disease resistance protein (CC-NBS-LRR class) family	13	0.120013	1	3.78637e-06	99.2066	73.6	75.2356	29.9142
AT1G58440.1	FAD/NAD(P)-binding oxidoreductase family protein	13	0.912338	1	8.12027e-10	89.554	102.653	115.099	43.7874
AT1G58807.1	Disease resistance protein (CC-NBS-LRR class) family	13	1	1	0.00566226	52.0164	50.3579	49.4085	25.1452
AT1G59750.1	auxin response factor 1	13	1	1	1.43272e-09	146.397	134.611	133.627	52.0246
AT1G60010.1	unknown protein; FUNCTIONS IN: molecular_function unknown; INVOLVED IN: N-terminal protein myristoylation; LOCATED IN: cellular_component unknown; EXPRESSED IN: 22 plant structures; EXPRESSED DURING:	13	1	0.429045	2.12648e-07	14.4788	10.1684	17.9667	0
AT1G60670.2	Protein of unknown function (DUF3755)	13	0.41611	1	0.00622295	47.1901	61.979	53.3387	27.3129
AT1G60710.1	NAD(P)-linked oxidoreductase superfamily protein	13	1	1	0.000234123	11.2613	11.1368	15.7209	2.16769
AT1G60800.1	NSP-interacting kinase 3	13	1	0.199673	0.00629629	59.5239	53.7474	75.7971	43.7874
AT1G60940.1	SNF1-related protein kinase 2.10	13	0.136564	1	3.23625e-18	115.83	147.684	159.455	42.9203
AT1G60970.1	SNARE-like superfamily protein	13	0.924338	1	0.00625942	48.2627	39.2211	43.7939	21.2434
AT1G61150.1	LisH and RanBPM domains containing protein	13	1	1	0.00144627	41.8276	43.579	51.0929	24.2782
AT1G61215.1	bromodomain 4	13	0.652028	0.205649	0.000728917	53.0889	65.8527	44.9168	19.5092
AT1G61350.1	ARM repeat superfamily protein	13	0.299741	0.256028	2.30302e-05	5.89877	13.0737	24.1428	4.33539
AT1G61660.1	basic helix-loop-helix (bHLH) DNA-binding superfamily protein	13	1	1	0.00842266	5.89877	6.77895	6.73752	0
AT1G61790.1	Oligosaccharyltransferase complex/magnesium transporter family protein	13	1	1	1.48809e-06	58.9877	52.779	51.6543	16.4745
AT1G61800.1	glucose-6-phosphate/phosphate translocator 2	13	0.353298	0.233627	1.09621e-12	8.58003	15.979	29.7574	0
AT1G61820.1	beta glucosidase 46	13	1	0.537512	1.72697e-19	99.7428	94.9053	74.6742	9.53785
AT1G61900.1	unknown protein; FUNCTIONS IN: molecular_function unknown; INVOLVED IN: biological_process unknown; LOCATED IN: anchored to plasma membrane, plasma membrane, anchored to membrane; EXPRESSED IN: 23 pl	13	1	1	5.9418e-08	53.6252	49.3895	59.5148	16.908
AT1G62870.1	unknown protein; BEST Arabidopsis thaliana protein match is: unknown protein (TAIR:AT1G12380.1); Has 351 Blast hits to 343 proteins in 42 species: Archae - 2; Bacteria - 0; Metazoa - 27; Fungi - 5; P	13	0.401755	1	1.05273e-08	49.3352	35.8316	28.073	2.60123
AT1G63500.1	Protein kinase protein with tetratricopeptide repeat domain	13	1	1	3.19249e-05	89.554	88.1264	93.7638	45.5215
AT1G63770.5	Peptidase M1 family protein	13	0.710902	0.569571	2.35465e-12	283.141	318.127	267.255	120.957
AT1G63800.1	ubiquitin-conjugating enzyme 5	13	0.257355	1	2.13388e-14	90.0903	115.242	104.432	27.7465
AT1G64060.1	respiratory burst oxidase protein F	13	0.0647622	1	5.58541e-19	22.5226	39.7053	43.7939	0.867077
AT1G64080.1	unknown protein; FUNCTIONS IN: molecular_function unknown; INVOLVED IN: biological_process unknown; LOCATED IN: plasma membrane; BEST Arabidopsis thaliana protein match is: unknown protein (TAIR:AT5G	13	0.752151	0.088301	0.000906293	3.21751	6.77895	16.8438	3.46831
AT1G64355.1	unknown protein; FUNCTIONS IN: molecular_function unknown; INVOLVED IN: biological_process unknown; LOCATED IN: chloroplast; EXPRESSED IN: 23 plant structures; EXPRESSED DURING: 13 growth stages; CON	13	0.636852	1	0.00981134	6.97127	12.1053	12.9136	3.03477
AT1G64570.1	Homeodomain-like superfamily protein	13	1	0.880978	6.06689e-05	225.762	233.874	205.494	121.391
AT1G64770.3	NDH-dependent cyclic electron flow 1	13	1	1	2.1283e-06	19.8413	20.3369	24.1428	3.90185
AT1G65320.1	Cystathionine beta-synthase (CBS) family protein	13	0.912338	1	2.89705e-07	52.0164	61.979	70.1825	24.2782
AT1G65470.1	chromatin assembly factor-1 (FASCIATA1) (FAS1)	13	0.0133034	1	6.87021e-05	45.5814	24.2105	23.0199	4.76892
AT1G65610.1	Six-hairpin glycosidases superfamily protein	13	0.647897	0.543266	2.82241e-05	5.36252	10.1684	17.9667	2.16769
AT1G65700.3	Small nuclear ribonucleoprotein family protein	13	1	1	0.000184058	42.9001	42.6106	42.671	15.6074
AT1G65810.1	P-loop containing nucleoside triphosphate hydrolases superfamily protein	13	0.149905	0.240234	1.39655e-06	143.179	178.19	134.75	64.1637
AT1G65870.1	Disease resistance-responsive (dirigent-like protein) family protein	13	1	0.0682482	1.20644e-05	27.8851	30.9895	16.2823	0.867077
AT1G65930.1	cytosolic NADP+-dependent isocitrate dehydrogenase	13	1	0.443435	3.86693e-07	247.748	252.274	303.75	174.282
AT1G66590.2	cytochrome c oxidase 19-1	13	1	0.983345	2.78214e-05	12.3338	9.20001	14.598	1.30062
AT1G66840.1	Plant protein of unknown function (DUF827)	13	1	1	3.06841e-07	19.8413	18.8842	21.3355	2.16769
AT1G67280.1	Glyoxalase/Bleomycin resistance protein/Dioxygenase superfamily protein	13	1	1	9.65839e-05	138.889	130.253	135.873	72.4009
AT1G67310.1	Calmodulin-binding transcription activator protein with CG-1 and Ankyrin domains	13	0.322461	1	0.000227454	70.7852	92.0001	89.2721	46.3886
AT1G67360.2	Rubber elongation factor protein (REF)	13	1	0.887594	2.07582e-26	420.958	413.516	368.318	118.79
AT1G67430.1	Ribosomal protein L22p/L17e family protein	13	1	0.656688	1.71627e-07	360.361	352.99	406.497	238.88
AT1G67490.1	glucosidase 1	13	1	0.0867116	5.175e-05	95.4528	102.653	70.1825	31.6483
AT1G67580.1	Protein kinase superfamily protein	13	0.608542	0.206148	8.81795e-06	93.844	111.853	146.541	78.0369
AT1G67630.1	DNA polymerase alpha 2	13	0.0180119	1	5.02152e-11	44.5089	24.6948	28.6345	1.73415
AT1G67720.1	Leucine-rich repeat protein kinase family protein	13	0.912338	0.458653	1.68792e-16	61.1327	72.6316	54.4616	6.06954
AT1G67730.1	beta-ketoacyl reductase 1	13	0.128253	0.0590515	0.00627474	33.7839	51.8106	30.3188	13.0062
AT1G67900.1	Phototropic-responsive NPH3 family protein	13	0.0248171	0.694752	1.97469e-13	27.3488	49.8737	35.9334	2.60123
AT1G68220.1	Protein of unknown function (DUF1218)	13	1	1	8.27697e-05	34.8564	28.0842	28.073	7.37016
AT1G68410.1	Protein phosphatase 2C family protein	13	0.54486	0.17397	4.05873e-45	130.309	153.979	203.81	23.8446
AT1G68510.1	LOB domain-containing protein 42	13	0.520117	0.0119093	1.43684e-09	3.75376	8.23158	22.4584	0
AT1G68550.1	Integrase-type DNA-binding superfamily protein	13	1	1	4.76525e-05	58.4514	54.2316	56.7075	22.544
AT1G68910.1	WPP domain-interacting protein 2	13	1	0.383304	9.13563e-06	20.9138	18.8842	30.8803	6.50308
AT1G69010.1	BES1-interacting Myc-like protein 2	13	1	1	0.00262558	44.5089	42.1263	35.372	14.7403
AT1G69070.1	FUNCTIONS IN: molecular_function unknown; INVOLVED IN: biological_process unknown; LOCATED IN: cellular_component unknown; EXPRESSED IN: 23 plant structures; EXPRESSED DURING: 13 growth stages; CONTA	13	1	1	6.7232e-05	56.3064	47.9369	54.4616	22.544
AT1G69170.1	Squamosa promoter-binding protein-like (SBP domain) transcription factor family protein	13	0.267191	0.517738	0.000103174	77.7565	58.5895	41.548	14.7403
AT1G69350.1	Tetratricopeptide repeat (TPR)-like superfamily protein	13	1	1	0.00224828	19.3051	22.7579	28.6345	10.4049
AT1G69420.2	DHHC-type zinc finger family protein	13	0.0313751	0.0440403	0.00465229	85.264	57.6211	33.6876	14.3068
AT1G69550.1	disease resistance protein (TIR-NBS-LRR class)	13	1	0.646678	6.33436e-06	82.5828	75.5369	93.7638	42.0532
AT1G70160.1	unknown protein; FUNCTIONS IN: molecular_function unknown; INVOLVED IN: biological_process unknown; LOCATED IN: endomembrane system; EXPRESSED IN: 24 plant structures; EXPRESSED DURING: 15 growth sta	13	1	1	8.73003e-08	122.802	135.579	138.681	62.8631
AT1G71692.1	AGAMOUS-like 12	13	1	0.140862	0.00100237	3.75376	2.42105	8.98336	0
AT1G71695.1	Peroxidase superfamily protein	13	0.118641	0.0567186	0.00141167	35.9289	21.3053	8.4219	0
AT1G71900.1	Protein of unknown function (DUF803)	13	1	0.667924	0.00485056	42.9001	42.6106	55.5845	29.0471
AT1G72180.1	Leucine-rich receptor-like protein kinase family protein	13	0.765161	0.447584	1.25745e-16	44.5089	34.379	48.2856	3.90185
AT1G73177.1	bonsai	13	1	1	3.24257e-06	53.0889	61.4948	72.4283	29.0471
AT1G73680.2	alpha dioxygenase	13	1	1	6.57722e-10	25.7401	30.5053	23.5813	0
AT1G73760.1	RING/U-box superfamily protein	13	1	0.390818	2.01558e-22	68.104	75.5369	103.309	13.8732
[truncated: 32,067 more rows]

## Sheet: Column Description
Column Description
id	Identifier for the sequence (BLAST results; different databases)
description	Description of the gene of protein
pattern	Pattern of expression (See Table 2 in main text)
Q10to20	Q value for test between 10 and 20 DAA
Q20to40	Q value for test between 20 and 40 DAA
Q40to60	Q value for test between 40 and 60 DAA
TPM10	Expression at 10 DAA in Transcripts Per Million (average of two biological replicates)
TPM20	Expression at 20 DAA in Transcripts Per Million (average of two biological replicates)
TPM40	Expression at 40 DAA in Transcripts Per Million (average of two biological replicates)
TPM60	Expression at 60 DAA in Transcripts Per Million (average of two biological replicates)
