# Supplementary material for: Dynamics of the chili pepper transcriptome during fruit development
Source: BMC Genomics. 2014 Feb 21;15:143. doi: 10.1186/1471-2164-15-143 (PMC3936869; doi:10.1186/1471-2164-15-143)
Supplement: Additional file 3 — Excel file containing the identifiers, number of genes, Biological Processes (BP’s), pattern of expression, Q values and weighted expression for all the biological processes (BP) in this study. [file 1471-2164-15-143-S3.xlsx]

## Sheet: bp_results.txt
Id	NG	BP	pattern	Q10to20	Q20to40	Q40to60	TPM10	TPM20	TPM40	TPM60
832	34	translational elongation	1	3.23004e-26	0.00245891	2.08384e-21	4971.67	4289.74	4246.96	3705.24
281	73	glucosinolate biosynthetic process	2	7.67358e-36	3.36755e-11	0.142649	2550.11	1906.48	1159.97	1407.11
735	50	response to UV-B	2	0.00256122	4.06471e-42	0.497249	1760.76	1738.85	727.551	942.815
160	44	chlorophyll biosynthetic process	2	0.00108538	5.56557e-11	0.0106938	1412.77	1365.02	836.599	1237.56
344	10	isoprenoid biosynthetic process	2	4.68928e-08	5.33035e-48	0.476177	951.714	795.325	252.705	321.761
770	22	seed dormancy process	2	1.99256e-05	1.68153e-35	0.0656092	831.768	727.748	262.6	392.721
111	117	cellular component organization or biogenesis at cellular level	3	3.79498e-21	0.00274372	8.55325e-10	4875.78	4363.05	4329.27	4340.47
392	158	methionine biosynthetic process	3	5.42442e-17	0.000217886	3.38706e-09	3332.33	2938.74	2115.67	3539.86
253	46	flavonoid biosynthetic process	3	7.333e-06	7.42404e-37	1.19327e-12	1734.82	1623.29	712.022	1367.9
513	2	polyamine biosynthetic process	3	0.00663666	2.02688e-59	0.00245513	1297	1275.2	395	633.2
359	29	lipid biosynthetic process	3	1.39912e-17	3.55739e-07	3.15324e-33	1086.39	798.555	502.612	1316.95
23	7	anatomical structure formation involved in morphogenesis	3	3.36211e-06	0.00082887	4.91795e-09	127.938	67.5471	24.8936	108.841
831	233	translation	4	1.69399e-41	0.0137572	9.15107e-27	26352.7	22518.7	22128.5	18451.7
752	182	RNA methylation	4	4.70262e-28	0.0219471	5.85439e-27	15702.4	13943	13553.2	11355.5
747	67	ribosome biogenesis	4	3.69822e-34	0.0754984	2.45551e-30	5482.8	4536.1	4353.53	3345.32
504	147	plant-type cell wall organization	4	1.07714e-22	0.567886	3.44886e-30	3694	3166.53	2815.75	2211.05
440	42	nucleobase-containing compound metabolic process	4	2.19478e-19	0.0475507	8.139e-09	3549.86	3092.61	2941.87	2920.31
87	85	cell wall modification	4	4.98628e-21	0.752969	9.23069e-19	3349.73	2867.18	2455.48	2130.09
494	50	photosynthesis	4	0.00322743	0.0158108	7.3338e-12	1018.86	972.799	719.545	596.733
590	2	pyrimidine ribonucleoside metabolic process	4	1.75151e-15	0.637397	3.11418e-09	637.5	422	377	304.5
591	2	pyrimidine ribonucleoside triphosphate biosynthetic process	4	1.75151e-15	0.637397	3.11418e-09	637.5	422	377	304.5
395	108	methylation-dependent chromatin silencing	4	0.000302175	0.741659	3.68178e-05	583.978	508.138	427.372	414.199
380	7	maturation of SSU-rRNA from tricistronic rRNA transcript (SSU-rRNA, 5.8S rRNA, LSU-rRNA)	4	0.00224337	0.439934	7.08336e-08	579.933	522	493.933	410.867
216	88	DNA methylation	4	1.92081e-06	0.15107	1.33572e-06	524.714	415.603	313.7	268.511
781	4	signal peptide processing	4	0.000984093	0.7549	7.88375e-11	368.167	305.833	268.417	183.917
60	21	carboxylic acid biosynthetic process	4	0.00106439	0.0188962	0.000783872	269.453	213.44	240.708	224.475
798	31	starch metabolic process	4	0.00045927	0.0437464	0.00268178	242.57	185.313	120.495	102.638
619	36	regulation of DNA replication	4	8.91525e-09	0.0999223	1.58264e-05	219.798	124.097	79.571	45.9551
745	2	ribosomal small subunit assembly	4	0.000342942	0.205262	8.0314e-06	204	147.5	153.75	112.25
277	14	glucan metabolic process	4	0.00684772	0.617452	0.00435537	174.453	135.661	106.508	90.5125
622	22	regulation of G2/M transition of mitotic cell cycle	4	1.11038e-07	0.223292	0.00161759	165.454	87.8439	57.9339	38.002
647	3	regulation of protein kinase activity	4	0.000127407	0.375276	0.00574395	92	49.3	33.4	19.4
540	2	proline catabolic process	4	0.00756387	0.0829711	0.000135226	60.6666	35.5833	48.5	24.6667
705	5	response to L-ascorbic acid	4	6.0381e-07	0.790232	0.000636198	54.7144	14.2143	13.5714	1.6667
390	297	metabolic process	5	2.15452e-19	0.298157	0.0167126	22557.5	21725.1	17893.4	25151.2
717	176	response to other organism	5	0.000342942	0.0219471	0.445204	1406.4	1342.31	1011.61	1325.7
128	49	cellular process involved in reproduction	5	1.94177e-36	0.661818	0.436682	1288.08	803.214	711.44	908.248
345	54	jasmonic acid biosynthetic process	5	0.00280941	0.0369152	0.0121914	1172.55	1129.68	861.096	973.521
698	81	response to hormone stimulus	5	0.000152814	0.3719	0.109925	1122.4	1041.21	949.568	1144.11
373	63	macromolecule metabolic process	5	2.28141e-05	0.31637	0.417104	1007.03	905.303	725.507	957.769
506	44	plastid organization	5	0.00604188	0.271808	0.144889	716.667	670.662	627.75	755.905
875	78	xylem development	5	3.75054e-05	0.752567	0.323361	494.457	406.512	358.891	483.517
54	7	calcium-mediated signaling	5	8.24031e-10	0.0262903	0.327385	469.371	325.432	349.221	427.814
629	9	regulation of ion transport	5	1.27524e-10	0.0243346	0.48191	446.276	297.956	322.638	419.064
21	83	anaphase	5	2.67587e-09	0.0530087	0.40046	444.812	309.604	218.04	270.896
186	26	cytokinin biosynthetic process	5	1.95601e-07	0.0287049	0.13488	430.343	316.237	336.69	479.291
70	52	cell communication	5	7.97041e-05	0.0213537	0.43499	411.094	331.847	352.897	448.574
788	3	SOS response	5	3.6296e-07	0.0980907	0.0738738	384.274	276.631	285.44	420.369
347	30	jasmonic acid metabolic process	5	2.51008e-12	0.0405167	0.428587	334.18	191.914	212.49	265.38
400	19	microtubule-based process	5	4.05453e-06	0.514844	0.0633946	331.797	242.245	225.084	247.861
280	5	glucose metabolic process	5	0.00332369	0.0171247	0.283196	327.721	277.807	185.411	255.657
370	4	lysine biosynthetic process via diaminopimelate	5	0.000984093	0.129433	0.0360818	278.9	221.9	229.4	245.4
615	4	regulation of cyclin-dependent protein kinase activity	5	1.7492e-39	0.482717	0.163713	222	30	20	16
315	29	histone phosphorylation	5	4.25829e-19	0.734276	0.0109059	191.508	59.7779	47.6128	98.2628
516	23	polysaccharide catabolic process	5	0.00208753	0.0392762	0.0171821	179.371	133.575	81.4948	71.8084
94	15	cell wall polysaccharide metabolic process	5	0.000429897	0.38529	0.0486012	165.051	114.376	83.1449	79.4376
284	3	glutamine metabolic process	5	8.79844e-33	0.425761	0.120745	146	10	15	11
242	20	epidermal cell fate specification	5	3.36211e-06	0.790232	0.0950468	127.678	67.1191	58.9455	99.6986
638	17	regulation of nucleobase-containing compound metabolic process	5	0.00101193	0.790232	0.0900269	112.771	73.0466	60.691	58.3056
793	17	spindle assembly	5	2.85881e-06	0.726788	0.175646	103.111	48.2745	45.1886	73.1981
332	3	interphase of mitotic cell cycle	5	5.59957e-09	0.790232	0.497363	70	17.75	15	20.4
184	2	cytokinesis	5	5.58701e-10	0.790232	0.0949956	49.9545	5.1818	3.6818	0.5
610	10	regulation of cellular macromolecule biosynthetic process	5	0.00518341	0.409773	0.0273781	47.0287	23.2273	12.2943	5.2183
662	2	reproduction	5	0.00129175	0.021921	0.0313341	17.125	2.75	12.5	34.375
113	2	cellular glucan metabolic process	5	0.000934465	0.790232	0.497363	15.9231	0.7449	0.4128	0.2105
122	353	cellular metabolic process	6	2.32951e-24	0.0705905	4.01311e-05	20651.6	19746.9	18437.6	20607.9
119	250	cellular macromolecule metabolic process	6	4.63136e-11	0.378862	4.38214e-05	5439.86	5208.39	4685.54	5152.93
446	20	nucleosome assembly	6	7.79205e-07	0.0161486	2.41528e-62	4150.92	3826.25	2903.92	7617.17
108	155	cellular component organization	6	1.22605e-09	0.0556294	3.94543e-08	4079.56	3887.08	3685.47	3787.57
756	172	RNA splicing, via endonucleolytic cleavage and ligation	6	4.98628e-21	0.122145	3.73417e-08	3084.59	2619.45	2080.07	2085.82
631	223	regulation of meristem growth	6	0.00109517	0.31637	4.9817e-06	2441.55	2434	1968.93	2069.5
343	90	isopentenyl diphosphate biosynthetic process, mevalonate-independent pathway	6	4.76569e-06	0.52034	1.90459e-27	1692.33	1575.62	1303.14	2797.65
472	67	pentose-phosphate shunt	6	0.00185947	0.752969	6.42396e-06	1578.12	1543.7	1314.59	2123.48
510	55	pollen tube development	6	1.53685e-28	0.740447	0.00324888	1509.58	1064.51	935.365	1404.73
110	40	cellular component organization or biogenesis	6	0.00263167	0.288353	4.93128e-07	1414.67	1381.73	1267.97	1283.51
218	29	DNA repair	6	4.9292e-07	0.291595	7.0833e-05	1318.22	1174.23	1083.29	1144.56
621	124	regulation of flower development	6	4.94599e-05	0.0978144	0.000725939	1160.42	1064.76	1022.01	1556.98
81	71	cell proliferation	6	8.45592e-27	0.483793	2.69581e-05	1072.93	697.581	631.763	1042.14
185	137	cytokinesis by cell plate formation	6	3.7314e-06	0.516347	0.0019243	1039.69	920.043	746.041	810.152
572	36	protein targeting	6	2.8132e-18	0.272639	0.000937669	1021.31	730.105	679.168	1058.02
37	16	ATP hydrolysis coupled proton transport	6	0.000593471	0.0466647	0.00691807	864.113	793.917	602.832	667.446
458	104	organ morphogenesis	6	0.000650253	0.0912962	9.72635e-13	728.419	660.369	502.411	984.58
224	33	DNA-dependent DNA replication	6	5.36251e-08	0.409912	0.00194881	630.68	492.402	454.854	476.863
104	51	cellular cell wall organization or biogenesis	6	0.000224211	0.010046	2.01797e-92	623.303	544.213	382.961	1764.28
449	6	nucleotide phosphorylation	6	0.00579632	0.0125756	0.00748731	606.667	557	396.167	421.667
260	55	flower development	6	0.00254671	0.752969	2.26906e-07	591.172	536.548	454.569	805.457
162	28	chloroplast organization	6	0.00536622	0.790232	1.38033e-133	576.168	525.668	455.456	2255.03
855	12	ubiquinone biosynthetic process	6	6.29926e-06	0.765168	0.000385308	539.083	437.292	373.062	613.167
374	54	macromolecule methylation	6	4.64888e-10	0.211014	5.99182e-23	538.973	386.15	293.005	746.157
863	20	vacuole organization	6	0.00684772	0.728494	2.09221e-18	519.476	472.972	418.437	909.913
716	32	response to osmotic stress	6	2.85881e-06	0.0272007	0.00960502	508.084	401.412	285.837	447.798
531	38	posttranscriptional gene silencing by RNA	6	9.17168e-06	0.159572	9.51727e-07	496.681	397.893	388.084	693.232
168	109	chromatin silencing by small RNA	6	0.00114101	0.752969	0.00155369	489.033	426.42	360.526	367.649
313	48	histone modification	6	0.00303684	0.308097	8.23524e-67	445.839	393.442	371.934	1299.66
537	36	production of small RNA involved in gene silencing by RNA	6	3.7314e-06	0.389829	1.31048e-05	433.735	333.376	312.199	558.32
233	29	embryo development ending in seed dormancy	6	4.76569e-06	0.584679	3.54027e-06	395.565	299.724	246.587	459.839
86	21	cell wall macromolecule metabolic process	6	1.43691e-08	0.55227	1.11369e-126	326.843	214.281	169.876	1347.96
295	23	Golgi localization	6	0.00024109	0.377084	2.47059e-10	317.783	249.667	194.267	434.817
405	23	mitochondrion localization	6	0.00024109	0.377084	2.47059e-10	317.783	249.667	194.267	434.817
475	23	peroxisome localization	6	0.00024109	0.377084	2.47059e-10	317.783	249.667	194.267	434.817
532	5	potassium ion transmembrane transport	6	0.00802877	0.13617	1.4758e-05	302	261	187	361
719	17	response to ozone	6	3.98255e-05	0.741299	5.46193e-19	268.456	194.555	162.534	465.995
155	15	cellular zinc ion homeostasis	6	7.61436e-07	0.228158	3.10774e-13	239.072	153.786	157.048	404.238
684	3	response to desiccation	6	1.2128e-08	0.790232	1.16838e-12	167.671	83.6573	72.0858	232.757
301	21	growth	6	1.96543e-06	0.790232	5.74949e-09	152.611	85.7512	74.546	211.404
636	14	regulation of multicellular organismal development	6	5.11841e-06	0.606931	3.3434e-12	141.093	78.8636	59.3852	207.894
77	15	cell division	6	7.88669e-06	0.7549	6.20649e-11	137.664	77.8985	64.1145	209.213
207	10	developmental cell growth	6	0.0011799	0.151757	3.06359e-06	61.811	31.5469	42.619	125.712
675	37	response to blue light	7	0	9.34441e-15	5.71378e-301	7285.86	2921.2	3744.72	507.389
688	27	response to far red light	7	0	1.44033e-17	4.53708525580313e-310	7080.94	2766.29	3695.03	467.644
685	160	response to endoplasmic reticulum stress	7	1.19407e-11	3.69166e-09	5.16661e-13	4609.08	4353.59	5289	4592
109	18	cellular component organization at cellular level	7	9.35572e-22	0.00124842	8.79025e-42	2849.76	2376.58	2495.72	1554.21
566	8	protein peptidyl-prolyl isomerization	7	9.05552e-26	4.6822e-05	1.67699e-51	2310.07	1809.25	2039.46	1048.63
310	154	histone H3-K9 methylation	7	4.08525e-07	0.000117283	4.45842e-08	1903.63	1752.17	1842.59	1830.99
495	5	photosynthesis, light harvesting	7	6.7064e-81	6.79354e-09	4.43645e-32	1402	640.4	767	504.2
709	4	response to metal ion	7	1.93875e-14	0.000687866	4.63986e-19	1212	950.833	1010.78	784
707	27	response to light stimulus	7	4.61794e-19	0.00871681	1.29752e-43	1033.91	735.708	744.947	377.826
676	60	response to brassinosteroid stimulus	7	0.00536622	3.81535e-11	4.81128e-29	630.18	583.284	742.218	496.988
410	22	monocarboxylic acid metabolic process	7	0.00135394	1.09635e-11	2.91379e-19	299.315	244.232	380.242	230.173
137	9	cellular response to fatty acid	7	2.54091e-10	2.65157e-06	3.85079e-28	137.184	54.774	108.954	8.9057
279	89	glucose catabolic process	8	3.42357e-13	1.25158e-07	0.218677	6184.43	5895.67	6364.38	8518.46
736	35	response to virus	8	1.78544e-26	6.64233e-23	0.176282	3341.05	2770.13	3740.15	5039.93
167	119	chromatin silencing	8	3.61432e-06	0.0031993	0.313091	2312.7	2193.81	2196.17	2940.93
165	22	chromatin assembly or disassembly	8	2.8132e-18	0.00167784	0.0561333	1086.3	789.045	845.576	973.683
820	4	threonine biosynthetic process	8	5.82971e-05	2.79317e-05	0.396955	152.4	96.4	150.4	203.4
552	201	protein folding	9	4.83812e-34	2.14201e-08	7.15834e-05	10250.9	9257.5	11037.7	11470.5
697	159	response to high light intensity	9	7.6958e-29	4.98785e-11	0.00075375	7634.47	6871.71	8518.12	9183.18
699	158	response to hydrogen peroxide	9	1.11913e-28	4.31101e-11	0.000717	7578.22	6826.71	8479.62	9132.43
695	135	response to heat	9	4.28755e-45	1.60046e-11	0.00613517	7162.16	6067.25	7381.24	8319.02
704	217	response to karrikin	9	3.45681e-08	4.70371e-09	3.25321e-10	5685.37	5584.53	6218.07	10264.4
130	50	cellular protein metabolic process	9	1.77256e-27	8.83815e-09	7.1017e-08	3575.94	2969.38	3307.18	3416.54
738	206	response to wounding	9	7.1632e-07	4.62117e-06	0.00113633	2327.65	2193.74	2368.67	3518.27
585	57	purine nucleobase transport	9	9.77244e-17	1.61642e-11	9.25305e-05	1789.03	1452.56	1762.51	2724.67
502	47	plant-type cell wall cellulose metabolic process	9	0.00770215	1.53928e-07	0.00817272	1244.95	1221.83	1390.53	1584.84
92	47	cell wall pectin metabolic process	9	0.00770215	1.37212e-07	0.00825087	1244.95	1221.83	1390.53	1584.84
813	125	systemic acquired resistance, salicylic acid mediated signaling pathway	9	1.85561e-08	1.38305e-10	9.16613e-09	1112.77	945.008	1156.53	1970.01
246	109	ethylene biosynthetic process	9	2.16995e-08	0.000263596	0.00200468	914.629	755.99	813.187	1236.81
708	31	response to mechanical stimulus	9	1.95909e-29	4.31101e-11	2.13619e-23	691.241	367.869	515.494	1198.85
415	35	multi-organism process	9	0.0043393	0.0044818	2.42513e-10	605.666	556.395	583.046	1086.27
627	72	regulation of hydrogen peroxide metabolic process	9	3.94391e-05	2.74765e-17	6.86369e-16	483.357	395.237	603.22	1231.37
611	20	regulation of cellular metabolic process	9	0.000327897	3.15237e-15	2.84596e-08	130.659	83.4732	202.42	420.4
62	2	carboxylic acid transport	9	1.03725e-13	0.000967309	6.89832e-163	108.333	26.3333	54.3333	966.333
840	4	trichome branching	9	3.75054e-05	1.14301e-05	0.00865301	34.5	7.8332	38.8333	82.1667
501	131	plant-type cell wall biogenesis	10	0.0354734	2.53277e-05	9.5505e-24	1152.83	1155.51	777.977	573.375
505	34	plant-type cell wall organization or biogenesis	10	0.75867	0.00261779	9.39112e-07	478.022	522.638	355.335	309.209
796	50	stamen development	10	0.343105	4.92894e-26	9.15002e-07	427.658	510.136	178.157	130.256
175	17	copper ion transport	10	0.0325854	7.74009e-05	3.26682e-31	359.381	472.693	298.926	111.326
41	12	auxin biosynthetic process	10	0.0354734	7.99021e-05	5.77086e-12	349.8	459.95	287.2	191.9
187	37	cytokinin mediated signaling pathway	10	0.4628	0.00363969	0.00163942	348.037	360.898	233.905	225.648
254	6	flavonoid metabolic process	10	0.777632	6.22215e-25	4.13856e-20	338	372.5	110.5	21.5
607	49	regulation of cell size	10	0.518215	4.28691e-05	1.65489e-15	259.202	269.557	147.068	56.6831
350	2	L-methionine salvage from methylthioadenosine	10	0.142161	1.02618e-06	2.93303e-06	239.778	225.444	104.889	64.5556
83	28	cell tip growth	10	0.744119	0.00182228	7.05236e-06	211.441	229.49	134.614	93.158
419	28	multidimensional cell growth	10	0.744119	0.00182228	7.05236e-06	211.441	229.49	134.614	93.158
802	4	stomatal lineage progression	10	0.368463	0.00107696	2.52352e-09	203	202	113	54
761	32	root morphogenesis	10	0.0561487	0.00677517	4.21783e-11	180.125	155.733	88.7059	30.4744
811	22	syncytium formation	10	0.0869028	3.6433e-06	0.00699054	109.629	156.157	65.5525	50.6951
424	3	negative regulation of catalytic activity	10	0.0968329	0.000139493	2.3101e-14	101.236	145.306	67.5555	9.875
411	4	monoterpene biosynthetic process	10	0.735137	0.000357248	4.24276e-13	93	99.3334	42	0
378	2	mannose metabolic process	10	0.589414	1.87935e-05	0.00796964	87.111	88.2221	29.5556	16.6667
457	152	organ development	11	0.0829283	1.40191e-11	0.0313212	2538.02	2654.84	1659.2	2366.71
22	131	anatomical structure development	11	0.67443	8.57514e-05	0.0465397	1687.69	1849.26	1274.09	1514.94
328	148	innate immune response	11	0.661364	0.00932148	0.0499381	1494.79	1633.21	1630.68	2296.63
465	26	ovule development	11	0.118546	9.0624e-06	0.0405874	982.036	1001.62	660.161	769.131
471	14	pentacyclic triterpenoid biosynthetic process	11	0.0108518	1.1293e-37	0.138761	779.75	991.25	405.75	573.25
639	40	regulation of organelle organization	11	0.183732	1.5147e-05	0.348548	485.778	594.209	372.114	465.909
480	25	phenylpropanoid biosynthetic process	11	0.0404632	1.28164e-10	0.0106938	407.233	525.709	276.719	287.897
262	4	folic acid-containing compound biosynthetic process	11	0.0120145	0.000331476	0.0919763	303.4	263.4	150.4	231
476	5	petal development	11	0.205661	8.9102e-51	0.0136535	260.55	327.15	33	21.75
157	14	cellulose metabolic process	11	0.684236	0.00625273	0.0127381	171.077	197.377	117.153	108.184
190	4	D-ribose metabolic process	11	0.587458	0.00394867	0.317814	102.143	122.286	62.5715	71.0954
604	11	regulation of cell cycle process	11	0.322711	0.00747409	0.0225576	88.1791	81.0662	38.0781	27.2556
407	7	mitotic cell cycle	11	0.560909	0.00780292	0.0318331	69.5381	68.9881	30.2127	20.9787
58	113	carbohydrate metabolic process	12	0.580875	0.000769333	0.000479847	3317.12	3730.04	2739.95	4148.46
182	159	cysteine biosynthetic process	12	0.0161406	1.42146e-06	5.12367e-11	3217.36	3323.28	2297.26	3943.4
729	124	response to sucrose stimulus	12	0.253403	3.9644e-10	0.00050875	2763.78	2950.09	1883.8	2872.4
800	131	sterol biosynthetic process	12	0.38825	4.07871e-06	5.30275e-06	2536.57	2727.64	1885.88	1975.58
296	107	Golgi organization	12	0.493229	0.00832851	0.000190613	1629.74	1855.44	1371.86	2133.89
50	109	brassinosteroid biosynthetic process	12	0.498546	0.00885798	1.99711e-48	1128.84	1288.54	1281.82	3260.53
275	49	gibberellic acid mediated signaling pathway	12	0.0101409	2.49439e-18	0.000116616	1025.73	996.523	532.645	857.372
90	58	cell wall organization or biogenesis	12	0.368463	1.83321e-20	1.99834e-297	1018.87	1180.24	592.96	5050.71
10	91	actin filament-based movement	12	0.366869	1.7723e-05	1.78777e-05	889.055	934.159	632.572	1047.33
44	55	auxin polar transport	12	0.0377153	7.09405e-06	1.39901e-40	358.269	469.691	279.768	877.694
601	38	regulation of biological quality	12	0.202504	3.45427e-07	0.000593296	292.69	285.671	140.316	263.793
201	3	dephosphorylation	12	0.643464	0.000674147	3.93873e-07	177.833	206.333	116.5	263.833
592	92	pyrimidine ribonucleotide biosynthetic process	13	0.169624	0.0342921	7.51804e-14	4323.66	4617.07	3603.53	3394.85
715	149	response to organic substance	13	0.602526	0.627279	1.49504e-23	2068.21	2329.09	2051.82	1660.24
84	96	cell wall biogenesis	13	0.652112	0.389833	5.64244e-17	2063.73	2315.86	1909.48	1629.12
600	116	regulation of biological process	13	0.0793178	0.0209795	2.24891e-09	1313.47	1345.07	1322.05	1278.43
397	126	microtubule cytoskeleton organization	13	0.188839	0.378862	8.11327e-08	1180.78	1226.92	990.519	949.659
311	45	histone lysine methylation	13	0.0350202	0.7549	1.53635e-06	942.112	931.374	817.312	810.701
470	99	pattern specification process	13	0.234035	0.639802	2.63509e-13	837.149	865.853	766.322	664.595
381	78	meiosis	13	0.546989	0.514844	2.5363e-07	811.412	927.744	763.64	743.802
454	66	oligopeptide transport	13	0.379343	0.175781	3.57157e-08	795.011	837.304	789.905	758.915
205	100	determination of bilateral symmetry	13	0.347598	0.0135217	1.04665e-18	747.599	781.914	574.24	415.812
340	98	iron ion transport	13	0.777632	0.64963	1.40577e-15	746.773	824.047	725.677	598.477
143	98	cellular response to iron ion starvation	13	0.777632	0.64963	1.46123e-15	746.773	824.047	725.677	598.477
460	6	organelle localization	13	0.0512074	0.282415	5.05231e-17	734.5	722.5	576.5	433
235	13	endocytosis	13	0.396539	0.130754	5.7515e-08	714.833	752.583	714.333	667.5
387	98	meristem initiation	13	0.497334	0.0195612	2.9787e-15	694.697	738.634	545.448	416.951
624	63	regulation of gene expression, epigenetic	13	0.701283	0.0143366	1.24577e-08	594.785	671.345	675.854	630.335
507	60	polarity specification of adaxial/abaxial axis	13	0.777632	0.0491043	6.30142e-16	519.237	575.521	427.713	296.094
26	55	anther development	13	0.386634	0.382048	1.33431e-28	501.912	522.195	415.957	213.488
650	40	regulation of proton transport	13	0.20019	0.0552282	0.00056567	467.318	468.714	342.839	337.588
219	48	DNA replication	13	0.401986	0.599597	1.04772e-05	455.698	472.908	390.13	361.884
49	6	branched chain family amino acid biosynthetic process	13	0.197095	0.497847	0.000104321	415.369	509.286	415.31	405.774
829	9	transcription, DNA-dependent	13	0.297656	0.719972	1.87868e-05	409.5	414	368.5	341
603	28	regulation of cell cycle	13	0.394998	0.145908	7.24968e-05	408.793	421.957	320.679	295.905
453	15	nucleotide-sugar transport	13	0.274745	0.378862	0.000284675	370.508	372.992	295.017	277.858
598	2	regulation of ARF GTPase activity	13	0.0894033	0.291931	7.82332e-06	361.333	459	365	317.667
515	37	polysaccharide biosynthetic process	13	0.148652	0.0501053	4.47617e-15	359.566	350.24	248.156	138.95
839	28	trichoblast differentiation	13	0.538556	0.0541641	6.60908e-07	341.169	360.629	256.725	204.991
69	19	cell adhesion	13	0.449146	0.204475	0.000199966	332.523	395.035	297.582	281.514
487	6	phosphoglycerate transport	13	0.275568	0.3719	2.55218e-21	332.333	331.75	259.167	120
843	6	triose phosphate transmembrane transport	13	0.275568	0.3719	2.55218e-21	332.333	331.75	259.167	120
841	20	trichome morphogenesis	13	0.259479	0.127278	0.000551641	330.752	405.064	299.559	290.557
557	3	protein import into nucleus, translocation	13	0.272511	0.223292	2.42332e-09	327	325	320	243
587	5	purine-containing compound transmembrane transport	13	0.269782	0.378862	7.96928e-21	323.833	322.25	251.917	116.5
55	22	carbohydrate biosynthetic process	13	0.344136	0.0320864	0.000202545	311.504	376.718	265.399	244.359
198	15	defense response to insect	13	0.742999	0.745618	4.99455e-06	310.75	337.417	284.625	244.292
368	15	long-chain fatty acid metabolic process	13	0.742999	0.745618	4.99455e-06	310.75	337.417	284.625	244.292
11	20	actin nucleation	13	0.2813	0.13617	0.000309687	306.145	376.143	277.287	262.264
571	11	protein sumoylation	13	0.0916521	0.460377	0.000205514	301.625	283.875	265.542	243.667
750	46	RNA interference	13	0.0459659	0.658591	1.48981e-09	275.238	248.034	203.507	133.063
835	92	transmembrane receptor protein tyrosine kinase signaling pathway	13	0.717035	0.172139	0.000783872	264.204	299.506	221.277	205.059
66	8	carpel morphogenesis	13	0.777632	0.656568	0.00445893	260.25	288.667	239.417	235.5
252	11	fatty acid metabolic process	13	0.368463	0.368015	0.000113383	259	311.833	297.083	275.583
767	17	secondary metabolic process	13	0.0314233	0.752969	3.44612e-16	258.205	228.272	201.824	95.0735
27	32	anthocyanin accumulation in tissues in response to UV light	13	0.777632	0.0211354	3.10535e-07	247.858	274.656	182.947	128.991
371	19	M phase	13	0.465352	0.428885	0.000157004	245.096	291.476	231.297	204.33
342	3	isocitrate metabolic process	13	0.768285	0.0797623	9.24966e-09	231	260.5	270.5	201
664	34	reproductive structure development	13	0.620829	0.28307	3.78879e-05	222.471	257.991	249.425	219.569
261	47	flower morphogenesis	13	0.286354	0.498563	3.09242e-08	218.907	214.302	169.542	108.868
312	22	histone methylation	13	0.0490249	0.503952	3.34053e-35	211.027	286.698	268.823	79.3737
112	12	cellular developmental process	13	0.0219692	0.250026	0.000718458	194.331	274.726	208.344	188.346
746	2	ribosomal small subunit biogenesis	13	0.153839	0.227622	3.17568e-10	190.75	176	179	106.25
237	6	endonucleolytic cleavage involved in rRNA processing	13	0.367246	0.305826	0.000785511	182.022	179.844	176.389	156.989
388	44	meristem maintenance	13	0.0673358	0.728494	0.00430996	174.608	152.496	125.994	110.322
749	5	RNA biosynthetic process	13	0.641356	0.602551	5.15149e-05	174	203	187	153
874	34	xylem and phloem pattern formation	13	0.0163347	0.151488	1.33572e-06	167.336	134.927	90.8298	49.2561
45	6	base-excision repair	13	0.38825	0.651412	3.8311e-06	148.2	144.1	115.7	74.7
683	11	response to cytokinin stimulus	13	0.035594	0.688628	0.00711276	145.923	119.502	97.6437	83.4035
766	3	second-messenger-mediated signaling	13	0.224803	0.790232	0.00692144	145.5	134.25	117.375	103.375
229	13	double-strand break repair	13	0.591887	0.128671	0.00234261	140.34	165.839	176.607	160.844
849	2	tRNA thio-modification	13	0.0320488	0.041599	0.000171715	140	204	223	197
654	2	regulation of RNA metabolic process	13	0.03962	0.706485	6.21928e-10	140	202	168	97
626	18	regulation of hormone levels	13	0.0608752	0.516347	0.0054764	137.118	114.464	87.5751	71.445
838	5	tricarboxylic acid cycle	13	0.663121	0.752969	0.00459227	124.466	146.2	121.2	107.267
34	22	asymmetric cell division	13	0.565063	0.0963899	1.86403e-10	119.39	121.85	77.0347	24.439
455	6	oligosaccharide metabolic process	13	0.0111396	0.648604	3.62499e-06	111.619	176.005	142.981	98.1618
28	23	anthocyanin biosynthetic process	13	0.109292	0.12155	1.17605e-06	108.962	153.193	103.216	59.5141
257	17	floral organ development	13	0.0793467	0.681523	0.00130055	96.7957	141.453	129.784	109.143
334	5	intracellular protein kinase cascade	13	0.433073	0.752969	0.00865301	95.5833	121.083	106.75	94.5834
427	5	negative regulation of MAP kinase activity	13	0.433073	0.752969	0.00865301	95.5833	121.083	106.75	94.5834
236	2	endonucleolytic cleavage in ITS1 to separate SSU-rRNA from 5.8S rRNA and LSU-rRNA from tricistronic rRNA transcript (SSU-rRNA, 5.8S rRNA, LSU-rRNA)	13	0.0379262	0.220286	0.000527802	81.8333	59.8333	68.1666	43.6667
238	2	endonucleolytic cleavage to generate mature 3'-end of SSU-rRNA from (SSU-rRNA, 5.8S rRNA, LSU-rRNA)	13	0.0379262	0.220286	0.000527802	81.8333	59.8333	68.1666	43.6667
606	19	regulation of cell proliferation	13	0.509644	0.71398	0.000381993	80.5728	77.9353	62.8185	38.679
12	2	acyl-CoA metabolic process	13	0.684236	0.565097	4.35249e-05	75	88	86	53
118	7	cellular macromolecule catabolic process	13	0.757441	0.150575	0.0002879	70.2035	81.2332	91.7368	65.5751
790	3	spermidine biosynthetic process	13	0.259607	0.0602245	0.00065489	69.6	95.1	113.6	89.2
366	11	lithium ion transport	13	0.280905	0.0748918	1.91671e-10	67.1334	92.3333	109.333	46.7001
179	3	CTP biosynthetic process	13	0.665609	0.752969	0.000205514	63.5	65	53.25	29
302	3	GTP biosynthetic process	13	0.665609	0.752969	0.000205514	63.5	65	53.25	29
444	3	nucleoside diphosphate phosphorylation	13	0.665609	0.752969	0.000205514	63.5	65	53.25	29
861	3	UTP biosynthetic process	13	0.665609	0.752969	0.000205514	63.5	65	53.25	29
356	2	leucyl-tRNA aminoacylation	13	0.370117	0.0376841	0.000341885	57	76.5	98	71
286	2	glycerol-3-phosphate catabolic process	13	0.777632	0.786688	0.000135226	54.75	58.5	48.75	24.75
655	3	regulation of signal transduction	13	0.162686	0.420971	0.000635904	48.7558	73.3772	74.9839	52.5907
288	3	glycine decarboxylation via glycine cleavage system	13	0.189814	0.523231	0.0053746	47.1	36.5	25.8	12.4
568	2	protein processing	13	0.652112	0.579204	0.00797356	46.75	56	55.75	41.5
632	6	regulation of metabolic process	13	0.135599	0.100475	0.0010712	43.5092	31.272	44.5325	23.4394
329	2	inorganic anion transport	13	0.656969	0.493224	0.00966563	27.2	34.5	36.9	24
256	5	floral organ abscission	13	0.0561383	0.353067	6.05049e-05	26.5	50.3332	56.1665	28
583	5	proximal/distal pattern formation	13	0.0561383	0.353067	6.05049e-05	26.5	50.3332	56.1665	28
91	2	cell wall pectin biosynthetic process	13	0.777632	0.751639	0.00653167	7.5334	9.2667	10.4	2
803	2	suberin biosynthetic process	13	0.777632	0.751639	0.00653167	7.5334	9.2667	10.4	2
634	2	regulation of molecular function	13	0.43321	0.335469	0.00790762	0.7777	3.8282	7.0909	0.2727
658	366	regulation of transcription, DNA-dependent	14	0.538035	0.0206439	0.431205	9419.34	10534.9	10046.2	13163.1
547	258	protein autophosphorylation	14	0.269248	0.216964	0.222079	4900.51	5577.94	4506.96	5628.37
421	168	N-terminal protein myristoylation	14	0.259607	0.208916	0.0180968	4150.2	4457.09	4080.01	4820.32
668	147	response to abiotic stimulus	14	0.696073	0.0127833	0.43499	3593.45	3949.62	3927.99	4978.09
417	188	multicellular organismal development	14	0.777632	0.648344	0.366531	3320.08	3689.28	3269.46	4127.68
612	230	regulation of cellular process	14	0.078001	0.394732	0.0202635	3084.77	3239.61	2929.71	4164.78
856	93	ubiquitin-dependent protein catabolic process	14	0.159979	0.479095	0.44854	2825.36	2991.31	2487.33	3250.06
869	62	vesicle-mediated transport	14	0.622999	0.751639	0.0506915	2645.43	2894.34	2457.22	2942.6
812	218	systemic acquired resistance	14	0.777632	0.0202463	0.112838	2624	2902.38	2813.65	3861.25
867	63	vernalization response	14	0.246761	0.553215	0.497363	2560.45	2949.93	2472.24	3173.93
278	73	gluconeogenesis	14	0.148652	0.298751	0.216103	2146.64	2256	2065.61	2558.11
461	84	organelle organization	14	0.4731	0.695628	0.268742	2122.16	2409.56	2041.6	2554.07
751	86	RNA metabolic process	14	0.401232	0.0385335	0.150087	1845.13	2111.88	2027.86	2782.07
822	116	thylakoid membrane organization	14	0.529273	0.655537	0.13894	1736.12	1965.95	1670	2279.22
156	60	cellulose biosynthetic process	14	0.17385	0.0188962	0.49367	1704.56	1786.52	1753.81	2276.92
797	102	starch biosynthetic process	14	0.0354734	0.658591	0.468411	1628.2	1655.57	1401.92	1788.85
53	105	calcium ion transport	14	0.255319	0.0950021	0.0302713	1516.18	1599.94	1239.85	1781.12
377	98	maltose metabolic process	14	0.041964	0.637397	0.307338	1496.95	1523.47	1285.61	1706.53
577	28	protein transport	14	0.628274	0.0315104	0.187143	1469.19	1653.93	1607.83	1984.18
575	56	protein targeting to mitochondrion	14	0.118818	0.0344194	0.148631	1409.23	1458.56	1437.96	1964.34
215	109	DNA metabolic process	14	0.652112	0.557941	0.109778	1312.32	1431.68	1268.76	1771.86
542	44	proteasomal protein catabolic process	14	0.488253	0.0111045	0.0178493	1281.36	1377.22	1364.44	1588.13
318	50	hydrogen peroxide catabolic process	14	0.0264283	0.0631758	0.431205	1239.03	1513.75	1175.6	1538.63
64	39	carotenoid biosynthetic process	14	0.179883	0.779536	0.189686	1229.58	1447.68	1249.36	1522.84
710	71	response to misfolded protein	14	0.701403	0.702166	0.0199182	1194.84	1306.27	1151.95	1331.3
170	110	chromosome organization	14	0.482227	0.280198	0.0216881	1190.31	1362.48	1246.01	1805.22
300	68	gravitropism	14	0.226509	0.406513	0.0906603	1124.14	1322.58	1190.53	1435.99
79	73	cell growth	14	0.376094	0.150227	0.298078	1108.45	1281.65	1015.66	1358.86
545	60	proteasome core complex assembly	14	0.561302	0.778619	0.0500139	1092.5	1178.26	1013.69	1188.67
703	135	response to jasmonic acid stimulus	14	0.392078	0.715605	0.419306	1085.14	1151.66	1011.41	1286.37
439	82	nucleic acid metabolic process	14	0.145493	0.674587	0.163266	1040.24	1241.17	1043.02	1274.88
754	34	RNA processing	14	0.584707	0.438175	0.331943	1001.43	1138.07	1027.9	1291.41
271	52	gene expression	14	0.711081	0.0219471	0.497363	966.238	1084.89	1066.1	1374.12
496	58	photosynthesis, light reaction	14	0.166607	0.304564	0.13894	952.959	980.938	911.538	1093.54
459	27	organ senescence	14	0.0111396	0.127198	0.0442398	912.262	1148.81	1100.62	1557.14
593	84	reciprocal meiotic recombination	14	0.0135322	0.130754	0.497363	888.434	861.027	820.822	1065.31
694	52	response to glucose stimulus	14	0.237739	0.194824	0.0571921	880.08	911.083	855.468	1007.25
6	69	acetyl-CoA metabolic process	14	0.172595	0.637397	0.0357903	846.88	867.505	723.896	1050.8
117	91	cellular macromolecule biosynthetic process	14	0.516489	0.3719	0.0656728	827.522	886.407	809.554	958.71
125	37	cellular nitrogen compound metabolic process	14	0.777632	0.0188587	0.0514008	787.928	877.336	875.752	1027.14
251	58	fatty acid catabolic process	14	0.605123	0.0978982	0.374497	787.682	894.936	864.805	1145.46
259	72	floral whorl development	14	0.777632	0.484491	0.2068	773.228	860.912	780.69	1063.58
13	20	aerobic respiration	14	0.0172206	0.0746932	0.0199182	656.093	623.654	472.148	525.73
146	90	cellular response to organic substance	14	0.625818	0.380203	0.0448901	625.269	675.548	619.076	892.237
518	67	positive regulation of catalytic activity	14	0.426879	0.706693	0.405382	619.498	720.727	609.815	771.94
548	9	protein catabolic process	14	0.401232	0.382312	0.412015	618.217	649.183	594.783	753.883
765	117	salicylic acid mediated signaling pathway	14	0.269357	0.140491	0.424729	616.804	634.7	603.839	800.856
691	44	response to fungus	14	0.0377592	0.0681075	0.20304	611.785	589.834	580.592	794.308
383	90	meiotic chromosome segregation	14	0.777632	0.180299	0.115496	598.231	664.935	627.798	753.953
784	90	sister chromatid cohesion	14	0.777632	0.180299	0.116479	598.231	664.935	627.798	753.953
562	28	protein metabolic process	14	0.672521	0.239488	0.199341	596.4	674.485	535.299	648.488
827	14	transcription from RNA polymerase II promoter	14	0.585277	0.790232	0.15387	593.633	636.836	550.075	660.214
477	67	petal formation	14	0.0176867	0.420971	0.200906	584.112	551.344	505.259	696.871
773	67	sepal formation	14	0.0176867	0.420971	0.200906	584.112	551.344	505.259	696.871
151	71	cellular response to stress	14	0.590595	0.686039	0.012138	578	620.852	523.47	777.857
614	81	regulation of chromosome organization	14	0.271508	0.592723	0.0331856	571.366	585.287	525.492	600.448
663	47	reproductive process	14	0.0139932	0.583491	0.452424	561.102	524.456	433.099	552.045
573	19	protein targeting to chloroplast	14	0.166607	0.0797623	0.120745	555.651	557.395	421.002	592.702
102	58	cellular cation homeostasis	14	0.307462	0.760984	0.0883807	554.952	570.503	488.239	571.576
212	57	divalent metal ion transport	14	0.231616	0.752969	0.105735	549.618	557.17	476.239	560.576
346	113	jasmonic acid mediated signaling pathway	14	0.0203634	0.533573	0.408564	530.339	497.861	450.935	600.036
375	45	macromolecule modification	14	0.204218	0.533337	0.132906	515.716	520.753	427.553	505.418
333	43	intra-Golgi vesicle-mediated transport	14	0.319362	0.131989	0.247808	511.899	610.457	586.454	795.99
384	68	meiotic DNA double-strand break formation	14	0.388115	0.377084	0.195518	474.704	560.96	516.802	630.32
355	16	leaf senescence	14	0.0389553	0.014414	0.130416	473.485	608.081	618.075	858.276
3	11	abscisic acid biosynthetic process	14	0.0396209	0.187129	0.38201	465.511	596.933	566.233	724.978
39	16	ATP synthesis coupled proton transport	14	0.0114277	0.0491043	0.0331645	449.157	407.107	293.889	320.875
337	24	intracellular transport	14	0.589414	0.790232	0.0954347	443.895	473.977	407.777	473.474
711	129	response to molecule of bacterial origin	14	0.742999	0.749814	0.32778	438.909	478.052	419.76	567.203
101	22	cellular catabolic process	14	0.0673358	0.708769	0.0625951	410.304	522.746	460.619	530.969
200	33	defense response, incompatible interaction	14	0.0208603	0.751262	0.0237983	407.437	373.484	317.284	482.566
267	21	galactose metabolic process	14	0.103481	0.752969	0.445204	402.805	388.922	330.411	436.039
82	15	cell redox homeostasis	14	0.0643124	0.498563	0.129531	400.333	512.75	417.333	491.333
536	70	production of miRNAs involved in gene silencing by miRNA	14	0.163539	0.728494	0.25551	384.147	377.563	331.304	405.203
491	48	photomorphogenesis	14	0.777632	0.706693	0.0702176	383.371	422.432	376.354	428.417
538	69	production of ta-siRNAs involved in RNA interference	14	0.160665	0.752969	0.29815	378.924	371.84	323.471	400.536
692	38	response to gamma radiation	14	0.717035	0.743359	0.104877	363.456	410.801	361.98	420.002
217	48	DNA recombination	14	0.628274	0.342072	0.207382	356.326	408.528	320.674	384.593
810	49	synapsis	14	0.460547	0.516347	0.144889	351.977	416.65	379.632	450.186
180	38	cullin deneddylation	14	0.74543	0.688948	0.139726	345.744	389.666	348.555	407.044
265	38	G2 phase of mitotic cell cycle	14	0.74543	0.688948	0.139726	345.744	389.666	348.555	407.044
209	26	developmental growth involved in morphogenesis	14	0.777632	0.760984	0.0101192	327.33	362.415	308.036	323.773
596	37	regulation of anion channel activity	14	0.777632	0.0265483	0.0481362	315.414	344.543	238.45	258.254
422	26	ncRNA metabolic process	14	0.777632	0.0306196	0.111439	312.76	345.808	362.036	519.569
851	7	tryptophan biosynthetic process	14	0.147547	0.185994	0.226494	312.667	302.417	224.583	265.417
696	6	response to hexose stimulus	14	0.172595	0.403786	0.0330249	308.852	387.462	310.043	464.667
341	30	iron-sulfur cluster assembly	14	0.4731	0.44554	0.497363	306.092	317.667	297.764	382.71
418	38	multicellular organismal process	14	0.148724	0.633841	0.442164	287.178	364.534	300.13	398.981
602	11	regulation of catalytic activity	14	0.454756	0.790232	0.0131166	283.476	338.786	292	308.167
524	43	positive regulation of organelle organization	14	0.432084	0.623444	0.310926	274.111	280.196	253.252	311.738
656	32	regulation of telomere maintenance	14	0.586121	0.64963	0.383826	270.069	314.824	258.276	323.479
815	32	telomere maintenance in response to DNA damage	14	0.586121	0.64963	0.383826	270.069	314.824	258.276	323.479
309	2	histidyl-tRNA aminoacylation	14	0.0948646	0.294118	0.0315132	270	251	246	263.5
210	22	developmental process	14	0.717204	0.629576	0.0587346	269.195	305.738	252.148	276.293
408	21	mitotic recombination	14	0.17385	0.390387	0.106593	267.669	337.327	318.642	364.955
67	7	catabolic process	14	0.633337	0.0242978	0.0613617	257.612	296.376	201.949	216.72
305	14	heme biosynthetic process	14	0.255319	0.503591	0.497363	254.25	315.083	292.9	381.533
211	41	developmental process involved in reproduction	14	0.777632	0.119656	0.291561	251.548	280.328	284.312	392.065
549	24	protein dephosphorylation	14	0.732076	0.0226179	0.0233802	244.247	265.328	287.556	308.7
791	15	sphingoid biosynthetic process	14	0.247504	0.579204	0.126676	243.997	238.706	219.812	249.704
543	25	proteasomal ubiquitin-dependent protein catabolic process	14	0.685124	0.280198	0.0543107	237.695	272.46	264.711	292.495
36	9	ATP catabolic process	14	0.160647	0.0340201	0.497363	232.633	220	143.633	188.167
753	51	RNA modification	14	0.388115	0.469699	0.0131166	221.031	268.169	252.663	398.001
724	35	response to salicylic acid stimulus	14	0.0169779	0.790232	0.121499	207.178	293.583	255.876	294.859
29	3	arginine biosynthetic process	14	0.0676723	0.0117518	0.313383	203	180.083	108.583	153.583
74	20	cell death	14	0.672521	0.639802	0.488813	201.908	231.406	210.803	269.5
9	9	actin filament organization	14	0.777632	0.752969	0.108446	198.833	217.833	190.167	215.167
609	20	regulation of cellular component organization	14	0.493229	0.78427	0.376246	197.652	201.927	175.962	239.715
71	10	cell cycle	14	0.533311	0.388208	0.163833	194.215	201.464	154.331	173.872
739	21	response to xenobiotic stimulus	14	0.111723	0.120143	0.184344	193.417	255.477	262.356	371.774
814	25	telomere maintenance	14	0.166607	0.740447	0.431205	189.738	176.6	158.14	197.224
232	2	embryo development	14	0.226509	0.751639	0.415453	183.5	173.667	154	208.5
623	21	regulation of gene expression	14	0.297842	0.0705905	0.0318115	181.508	175.37	189.802	199.08
755	11	RNA splicing	14	0.777632	0.727893	0.137936	178.791	201.071	180.317	265.083
202	49	detection of biotic stimulus	14	0.45419	0.599597	0.272333	178.052	179.224	143.694	203.073
134	19	cellular response to chemical stimulus	14	0.777632	0.790232	0.0285413	174.395	195.117	166.956	169.822
570	3	protein secretion	14	0.248595	0.150227	0.0448458	173	164.333	170.667	180
32	14	aromatic compound biosynthetic process	14	0.549918	0.394717	0.47052	172.914	206.039	197.747	261.027
416	19	multicellular organism reproduction	14	0.561302	0.32532	0.497363	170.949	176.924	174.389	227.163
214	6	DNA mediated transformation	14	0.259607	0.156561	0.0880411	169.5	215.5	221	247
372	24	macromolecule localization	14	0.682442	0.301526	0.293207	165.331	191.334	188.69	227.365
723	11	response to red or far red light	14	0.38825	0.555296	0.0241401	164.959	203.183	189.024	193.216
845	12	tRNA metabolic process	14	0.628274	0.73699	0.239982	163.756	171.652	143.74	204.585
794	6	SRP-dependent cotranslational protein targeting to membrane	14	0.423447	0.790232	0.273946	157.033	191.967	170.333	236.467
433	7	nitrogen compound metabolic process	14	0.116112	0.790232	0.0105199	153.057	135.495	118.996	106.768
140	23	cellular response to hypoxia	14	0.190708	0.399699	0.10783	150.336	138.296	103.255	108.029
285	2	glutamyl-tRNA aminoacylation	14	0.493229	0.156561	0.160461	147.4	148.4	156.2	231.4
213	8	DNA endoreduplication	14	0.777632	0.753976	0.0449152	141.689	154.977	136.736	140.35
349	2	L-ascorbic acid biosynthetic process	14	0.0315752	0.358907	0.397077	141	113	82	99
188	11	cytokinin metabolic process	14	0.533311	0.230047	0.157777	139.217	142.092	146.383	165.533
847	8	tRNA processing	14	0.777632	0.241302	0.206859	134.2	149.9	155.067	223.2
651	9	regulation of Rab GTPase activity	14	0.343052	0.557941	0.144311	133.427	127.909	120.927	132.945
95	38	cell-cell signaling	14	0.498027	0.790232	0.382336	133.065	133.638	115.85	159.237
581	3	proteolysis involved in cellular protein catabolic process	14	0.441827	0.546351	0.144889	131	128.5	100.5	107.5
657	8	regulation of transcription from RNA polymerase II promoter	14	0.665609	0.334655	0.318863	130.75	151.735	153.206	184.368
323	24	immune system process	14	0.386634	0.790232	0.135215	128.935	160.791	137.283	150.698
726	2	response to singlet oxygen	14	0.197833	0.292536	0.484969	127	170	173	217
299	2	GPI anchor metabolic process	14	0.292612	0.192464	0.0199182	126.5	163	170.5	170
124	4	cellular nitrogen compound biosynthetic process	14	0.433073	0.129433	0.423547	125.194	122.194	80.4166	108.945
353	15	lateral root development	14	0.656969	0.270536	0.255781	121.611	127.657	90.5976	131.797
245	10	establishment of protein localization to organelle	14	0.0292299	0.750321	0.262323	118.665	92.5679	76.531	86.1774
497	7	photosynthetic electron transport in photosystem I	14	0.304584	0.157127	0.0491573	116.026	109.399	119.906	194.116
588	4	pyrimidine nucleotide biosynthetic process	14	0.0370195	0.0219471	0.180608	114.544	90.4945	113.994	128.049
199	9	defense response to virus	14	0.360484	0.706693	0.380451	114.442	109.062	87.6548	105.789
544	12	proteasome assembly	14	0.341322	0.129433	0.0593083	114.055	146.866	156.685	165.344
63	2	carotene biosynthetic process	14	0.172574	0.214863	0.0233802	113	154	161.5	260.5
169	2	chromoplast organization	14	0.172574	0.214863	0.0233802	113	154	161.5	260.5
661	23	regulation of unidimensional cell growth	14	0.715205	0.120475	0.39064	112.647	129.68	140.683	173.736
635	22	regulation of multi-organism process	14	0.35063	0.0950021	0.0950503	110.77	104.887	65.5558	109.684
652	22	regulation of response to biotic stimulus	14	0.35063	0.0950021	0.0950503	110.77	104.887	65.5558	109.684
314	4	histone peptidyl-prolyl isomerization	14	0.401986	0.775663	0.297536	110.682	138.921	124.061	143.686
174	7	cofactor metabolic process	14	0.401232	0.42875	0.0134438	109.686	138.257	103.493	183.372
674	12	response to biotic stimulus	14	0.777632	0.741299	0.160461	107.367	117.295	106.262	159.823
287	5	glycine catabolic process	14	0.021649	0.13448	0.221201	104.429	77.3572	45.1906	72.3928
445	5	nucleoside metabolic process	14	0.392212	0.162674	0.158694	103.75	131.167	140.417	209
528	22	post-embryonic morphogenesis	14	0.777632	0.594614	0.239635	103.135	116.499	90.4194	102.82
166	6	chromatin organization	14	0.575591	0.484491	0.268019	100.543	101.433	99.8047	144.51
307	6	heterocycle biosynthetic process	14	0.602526	0.325512	0.369463	99.0277	101.361	71.75	100.111
203	38	detection of external stimulus	14	0.73624	0.623444	0.196905	97.0725	103.687	98.1997	147.227
75	7	cell development	14	0.0259319	0.027661	0.0865053	93.9091	146.626	89.2803	144.616
360	3	lipid catabolic process	14	0.73624	0.790232	0.0135143	93.5	108	92	167.5
702	31	response to insect	14	0.497484	0.604579	0.0109515	92.0916	90.9762	86.4871	158.456
227	7	DNA-dependent transcription, initiation	14	0.0237623	0.342072	0.393907	91.1166	143.3	142.733	194.317
473	12	peptidyl-proline hydroxylation to 4-hydroxy-L-proline	14	0.488253	0.7095	0.20304	90.9796	113.991	94.2537	103.606
403	3	mitochondrial electron transport, ubiquinol to cytochrome c	14	0.59132	0.267403	0.497363	90.625	91.875	63.5	83.25
630	15	regulation of macromolecule metabolic process	14	0.765507	0.190949	0.145822	89.5388	96.1828	62.2725	63.8389
394	3	methylation	14	0.777632	0.0650801	0.084266	86	96	60	55
306	7	heterochromatin assembly	14	0.732076	0.763196	0.272333	85.2258	97.1638	88.0523	127.793
519	7	positive regulation of cell cycle	14	0.732076	0.763196	0.272333	85.2258	97.1638	88.0523	127.793
65	17	carpel development	14	0.4731	0.765003	0.0172829	83.354	105.078	92.1456	83.0223
643	11	regulation of primary metabolic process	14	0.541396	0.512911	0.20304	80.5298	79.8851	78.64	119.154
456	5	one-carbon metabolic process	14	0.182142	0.371491	0.0852839	80.4167	68	46.8334	42.0833
2	4	7-methylguanosine mRNA capping	14	0.156654	0.790232	0.0513589	80.1667	114	98.8333	97.8334
308	6	heterocycle metabolic process	14	0.725631	0.515431	0.0647525	78.4888	81.951	81.1369	79.5537
402	4	mitochondrial electron transport, NADH to ubiquinone	14	0.394496	0.516347	0.431205	78.1667	101.167	99	134.667
59	2	carbohydrate phosphorylation	14	0.227484	0.752969	0.0219823	76.5	65.5	59.5	112
133	18	cellular response to biotic stimulus	14	0.121087	0.22382	0.463171	75.343	60.8739	69.3337	85.7047
303	5	GTP catabolic process	14	0.518034	0.556609	0.0634881	74.6583	93.2793	70.8333	121.467
448	4	nucleotide metabolic process	14	0.613666	0.426731	0.260894	74.2777	89.9444	64.9999	96.4445
462	2	organic substance metabolic process	14	0.039383	0.658591	0.187354	73.2858	114.905	106.81	119.357
645	4	regulation of protein catabolic process	14	0.777632	0.514844	0.0360818	73.1364	81.2272	79.9546	73.7727
608	6	regulation of cellular biosynthetic process	14	0.562395	0.681523	0.156405	71.5075	71.1288	66.8394	69.9409
807	5	sulfur compound biosynthetic process	14	0.0579248	0.0871298	0.0865979	71.2946	51.9637	27.0601	20.5958
393	2	methionyl-tRNA aminoacylation	14	0.561302	0.681252	0.411344	70.75	70.25	65.5	80
298	2	GPI anchor biosynthetic process	14	0.297355	0.460377	0.462462	70	62	62	85
489	2	phospholipid catabolic process	14	0.0333209	0.227771	0.497363	67.6667	109.333	75.6667	98.6667
859	7	unidimensional cell growth	14	0.519316	0.706693	0.110244	67.6388	65.9477	60.6853	100.131
14	6	aging	14	0.137782	0.322689	0.225409	66.8838	51.9145	59.7649	63.03
123	18	cellular modified amino acid biosynthetic process	14	0.304584	0.728494	0.108446	66.181	90.3862	83.0051	132.735
514	18	polyamine catabolic process	14	0.304584	0.728494	0.108446	66.181	90.3862	83.0051	132.735
367	14	localization	14	0.0743143	0.0552282	0.0139316	65.9748	48.781	65.571	123.974
481	13	phenylpropanoid metabolic process	14	0.0790555	0.45732	0.392589	65.8094	100.639	74.91	91.4444
136	5	cellular response to extracellular stimulus	14	0.549918	0.73699	0.497363	64.9363	63.5027	50.5218	66.664
599	2	regulation of ARF protein signal transduction	14	0.777632	0.706693	0.0407932	63.5714	70.5714	55.7143	48.2857
231	11	drug transmembrane transport	14	0.777632	0.706693	0.497363	62.8714	68.9772	54.8499	68.9232
72	4	cell cycle phase	14	0.0172206	0.790232	0.241221	61.9111	38.9666	32.4055	34.1945
805	10	sugar mediated signaling pathway	14	0.777632	0.706693	0.304183	61.7697	68.5972	54.4471	61.5859
488	5	phospholipid biosynthetic process	14	0.297842	0.148518	0.491785	61.1068	52.8114	63.4085	86.6033
322	3	immune response	14	0.663121	0.790232	0.342919	60.1666	61.1666	51	75.3333
850	2	tRNA wobble uridine modification	14	0.379229	0.230748	0.0178493	60	80.3333	88.3334	78.3334
787	2	sodium ion transport	14	0.628274	0.790232	0.232556	60	73	61	94
720	3	response to potassium ion	14	0.379229	0.743868	0.10783	59.8392	80.4715	65.0036	109.118
1	3	'de novo' IMP biosynthetic process	14	0.628274	0.753976	0.382761	59.3	72.5	59.3	83.1
270	11	GDP-fucose transport	14	0.589414	0.74319	0.218677	58.8084	72.65	66.2666	71.4639
857	11	UDP-galactose transmembrane transport	14	0.589414	0.74319	0.218677	58.8084	72.65	66.2666	71.4639
858	11	UDP-glucose transport	14	0.589414	0.74319	0.218677	58.8084	72.65	66.2666	71.4639
687	23	response to external stimulus	14	0.777632	0.752969	0.490356	58.663	64.0126	57.879	77.3797
409	3	Mo-molybdopterin cofactor biosynthetic process	14	0.20019	0.140682	0.0338068	58.5	84.5	95	90
551	13	protein deubiquitination	14	0.777632	0.658047	0.17733	57.0636	63.1867	49.1725	50.159
431	2	negative regulation of translational elongation	14	0.624624	0.752969	0.348577	56	68	57	80.5
244	10	ER-nucleus signaling pathway	14	0.0575453	0.187129	0.497363	55.7315	38.2721	48.7716	63.5591
225	21	DNA-dependent DNA replication initiation	14	0.0575453	0.120475	0.0364376	55.5677	37.9175	18.8107	11.2341
441	8	nucleocytoplasmic transport	14	0.0792946	0.225771	0.0950468	55.3731	87.2174	94.3618	96.743
129	21	cellular protein complex assembly	14	0.0915469	0.661176	0.0997427	55.3498	86.5664	81.1998	81.4333
774	2	seryl-tRNA aminoacylation	14	0.394298	0.556609	0.180281	55	49.4285	50.0001	51.4286
191	2	D-serine biosynthetic process	14	0.74512	0.368761	0.411676	55	58	38	45
834	5	translational termination	14	0.29432	0.714891	0.203571	54.5769	75.3974	69.9103	74.8719
15	5	alkaloid biosynthetic process	14	0.0705196	0.620913	0.411676	54.525	38.225	38.75	44.95
795	2	SRP-dependent cotranslational protein targeting to membrane, signal sequence recognition	14	0.562893	0.790232	0.384023	53.75	51.75	44	51.25
292	2	glycyl-tRNA aminoacylation	14	0.347598	0.752969	0.451491	53.4285	46.8571	43.7143	59.8573
385	2	membrane budding	14	0.777632	0.458616	0.233847	53	60.5	62.75	67.5
31	3	aromatic amino acid family metabolic process	14	0.744119	0.790232	0.203571	52.9286	54.3572	47.8572	75.1428
327	3	inflammatory response	14	0.658886	0.0114385	0.169331	51.2	61.8	26.6	23.6
828	2	transcription initiation from RNA polymerase II promoter	14	0.777632	0.237402	0.0997427	50.8333	57.3334	66	64.6666
294	2	GMP biosynthetic process	14	0.408433	0.154537	0.0373245	48.9334	43.0333	54.3333	45.3333
173	4	coenzyme metabolic process	14	0.368463	0.790232	0.0881941	48.3334	42.4582	36.6667	32.3334
158	2	ceramide metabolic process	14	0.375399	0.362942	0.0158208	48	66	45	33
5	5	acetyl-CoA biosynthetic process	14	0.365145	0.790232	0.220273	47.7675	41.3104	36.8429	37.4
789	13	specification of floral organ identity	14	0.524863	0.561105	0.248083	46.9374	59.911	43.8122	47.189
665	7	respiratory burst	14	0.395438	0.0370402	0.317814	45.7085	40.2356	16.7549	27.0615
778	7	shade avoidance	14	0.392078	0.0223594	0.331943	45.0355	38.9844	14.5911	13.8644
434	5	nitrogen compound transport	14	0.255773	0.358076	0.0273632	44.9999	65.1667	45.3333	33.8333
758	9	root development	14	0.0169779	0.657434	0.10783	44.5167	82.55	77.8833	77.3
628	9	regulation of innate immune response	14	0.392078	0.473948	0.211722	44.5	39.2332	26.3694	25.7111
846	5	tRNA modification	14	0.598291	0.395471	0.497363	43.3889	55.25	38.0278	48.1945
554	10	protein import	14	0.216527	0.479095	0.0824032	42.9824	64.1264	46.0834	40.8214
436	11	nuclear division	14	0.51483	0.55413	0.180608	42.6793	56.6787	42.0244	41.803
605	5	regulation of cell division	14	0.777632	0.784161	0.10783	42.0778	46.5491	42.3263	38.8402
365	2	lipoate biosynthetic process	14	0.243461	0.185994	0.497363	42	61.6667	37	49
734	5	response to UV	14	0.0418211	0.376193	0.0238765	41.7949	26.0001	14.3076	5.6154
522	6	positive regulation of cellular process	14	0.777632	0.639802	0.424168	41	45.9886	44.6539	63.715
376	6	maintenance of meristem identity	14	0.777632	0.790232	0.115496	40.9651	43.3033	39.081	35.3631
748	3	RNA (guanine-N7)-methylation	14	0.264954	0.752969	0.288785	40.3334	58.6667	48.0833	52.25
176	7	cotyledon development	14	0.589414	0.78427	0.44854	39.6704	50.8435	43.1626	51.4307
389	8	meristem structural organization	14	0.670353	0.790232	0.206742	38.6364	38.0369	33.6079	32.7765
319	9	hydrogen peroxide-mediated programmed cell death	14	0.0575453	0.302004	0.0272383	37.7875	65.6925	72.4441	127.426
401	2	mismatch repair	14	0.493229	0.719972	0.075385	37.5	49.5	38.5	32.5
722	10	response to red light	14	0.535443	0.52069	0.0244461	36.7717	48.4526	35.0932	24.4658
659	8	regulation of translation	14	0.582343	0.3719	0.0814149	36.4	46.8	51.2	46.8
589	3	pyrimidine nucleotide-sugar transport	14	0.777632	0.614189	0.497363	35.875	42.5142	30.85	41.6357
204	10	detection of stimulus	14	0.551084	0.790232	0.141807	34.8262	32.1856	26.6331	23.5835
96	4	cellular amino acid biosynthetic process	14	0.663121	0.604508	0.110244	34.4978	33.8264	35.0289	63.3478
569	2	protein retention in ER lumen	14	0.304584	0.186554	0.0194647	34	50.3334	60	49.3333
637	3	regulation of nitrogen utilization	14	0.777632	0.623444	0.0949956	33.3332	38.8666	39.8	72.1333
804	2	sucrose biosynthetic process	14	0.229756	0.752969	0.110771	33	51	47.5	81
223	2	DNA unwinding involved in replication	14	0.602526	0.337401	0.19395	33	31.6667	36.9999	36.6667
816	6	terpenoid biosynthetic process	14	0.46863	0.0530408	0.0237983	30.8889	43.0777	59.7555	49.1222
818	3	tetrahydrofolate biosynthetic process	14	0.524863	0.337401	0.497363	29	25	30.5	39
780	2	sialic acid transport	14	0.524863	0.205195	0.120745	28.5	25.5	33.75	30.5
819	3	thiamine pyrophosphate transport	14	0.45635	0.127198	0.209921	28	23.5	34	33
817	2	tetrahydrobiopterin biosynthetic process	14	0.582647	0.790232	0.497363	27.9857	25.4857	21.4857	28.0286
595	6	regionalization	14	0.771975	0.567886	0.0399098	27.7727	33.017	22.2386	13.7046
584	3	pseudouridine synthesis	14	0.0875557	0.706693	0.226438	27.5	16	16.5	14.5
808	4	sulfur compound metabolic process	14	0.319362	0.7549	0.415388	26.389	20.5138	15.8889	24.0556
85	3	cell wall macromolecule catabolic process	14	0.0805154	0.174433	0.497363	25.4	47.8667	58.1334	74
468	2	para-aminobenzoic acid biosynthetic process	14	0.297656	0.445139	0.431205	25	18.5	22.5	33
779	3	shoot development	14	0.283909	0.412188	0.247951	24.6667	38.8334	26.3333	25.6667
597	2	regulation of anion transport	14	0.422055	0.710323	0.269838	24.2	19.2	13.8	13
38	6	ATP metabolic process	14	0.560909	0.7549	0.406896	23.9999	21.3332	15.6666	17.6666
56	2	carbohydrate derivative biosynthetic process	14	0.76654	0.790232	0.391749	23.2152	27.2431	23.868	35.1736
264	9	fruit ripening	14	0.582647	0.790232	0.276655	23.0357	30.4917	25.5477	41.0831
114	15	cellular lipid catabolic process	14	0.618021	0.457267	0.0881941	22.0345	20.0775	23.7051	46.6782
78	3	cell fate specification	14	0.612801	0.790232	0.202896	21.175	19.1113	17.6727	31.55
132	2	cellular respiration	14	0.533311	0.752969	0.0313341	20.1667	17.3333	12.6666	33.3333
429	3	negative regulation of response to stimulus	14	0.449146	0.55227	0.293207	20.1333	29.2	20.1333	33.0667
116	2	cellular localization	14	0.777632	0.790232	0.417104	19.875	22.25	19.125	22.375
206	3	detoxification of arsenic-containing substance	14	0.605248	0.514844	0.116479	19.8096	18.3333	21.5237	42.5238
282	2	glucosinolate metabolic process	14	0.166607	0.743734	0.220273	19.6429	35.5238	28.0475	47
594	5	recognition of pollen	14	0.777632	0.71398	0.497363	19.15	20.4167	15.4167	18.2999
443	10	nucleolus organization	14	0.368463	0.752969	0.073708	18.6793	13.6787	14.0244	8.803
57	4	carbohydrate derivative metabolic process	14	0.777632	0.790232	0.463171	17.45	18.0524	16.269	23.15
241	3	epidermal cell differentiation	14	0.488253	0.498563	0.0728838	17.4091	25.543	28.3636	22.4494
757	5	RNA-dependent DNA replication	14	0.682442	0.790232	0.298078	17	21.8334	18.1667	17.5
361	3	lipid homeostasis	14	0.605248	0.656019	0.158254	16.425	22.5333	15.9666	30.65
149	3	cellular response to starvation	14	0.777632	0.656019	0.207382	15.7588	18.5588	19.9764	17.5588
33	2	asparagine biosynthetic process	14	0.661364	0.210225	0.0711165	15.6	13.2	21	14
263	2	folic acid-containing compound metabolic process	14	0.286605	0.763196	0.382695	14.95	26.2	21.2	30.6
369	3	long-day photoperiodism, flowering	14	0.777632	0.686039	0.19719	13.2668	13.8668	8.8667	6.0001
324	2	inactivation of MAPK activity	14	0.103693	0.460377	0.316767	13	29	32.5	34.5
535	6	procambium histogenesis	14	0.589414	0.45732	0.497363	12.9484	19.0143	11.0096	14.3336
582	6	proton transport	14	0.777632	0.752969	0.497363	12.6667	15	11.6666	15
268	2	gamete generation	14	0.777632	0.700568	0.110516	12.0714	13.4642	14.0714	9.9643
617	2	regulation of DNA endoreduplication	14	0.777632	0.700568	0.110516	12.0714	13.4642	14.0714	9.9643
442	2	nucleologenesis	14	0.777632	0.790232	0.317814	11.8888	12.5555	12.6667	11.1112
809	3	symbiosis, encompassing mutualism through parasitism	14	0.529273	0.192464	0.298078	11.8516	8.6151	1.9243	0
783	5	signaling	14	0.777632	0.790232	0.45178	11.6628	12.8006	12.5367	14.287
853	2	tyrosine biosynthetic process	14	0.656196	0.291595	0.116479	11	16	22.5	42
842	3	triglyceride catabolic process	14	0.515072	0.441809	0.497363	10.8991	7.6875	2.6202	2.4279
105	2	cellular component assembly at cellular level	14	0.777632	0.693515	0.45869	10.6857	11.4857	13.2857	20.0286
153	4	cellular response to UV-B	14	0.493229	0.390387	0.497363	9.6627	6.2204	2.0212	0.7384
862	4	UV protection	14	0.493229	0.390387	0.497363	9.6627	6.2204	2.0212	0.7384
559	2	protein localization	14	0.777632	0.665375	0.277001	9.1	9.0111	9.9556	19.3778
618	2	regulation of DNA repair	14	0.777632	0.790232	0.160764	9	10.5	11	7.5
500	3	pigment biosynthetic process	14	0.441314	0.686039	0.497363	7.7692	13.7692	9.2884	12.5384
230	4	double-strand break repair via homologous recombination	14	0.777632	0.790232	0.497363	6.7418	6.3521	6.1604	8.4211
35	6	ATP biosynthetic process	14	0.404465	0.790232	0.497363	6.5715	2.9525	4.0476	5.5716
183	2	cytochrome complex assembly	14	0.493229	0.790232	0.383996	6.1123	10.3369	8.4171	15.1069
486	3	phosphatidylinositol phosphorylation	14	0.777632	0.736554	0.274651	5.85	7.45	4.7	2.75
667	3	respiratory electron transport chain	14	0.777632	0.12711	0.167642	5.7143	5.7143	0.2858	3.2857
640	3	regulation of pectin biosynthetic process	14	0.531585	0.237542	0.362605	5.6905	3.0238	8.9047	8.0238
742	2	ribonucleoside metabolic process	14	0.493229	0.790232	0.497363	5.3333	11	10.3334	11.6666
744	2	ribonucleoside triphosphate biosynthetic process	14	0.493229	0.790232	0.497363	5.3333	11	10.3334	11.6666
733	2	response to topologically incorrect protein	14	0.699779	0.743868	0.43499	4.9375	7.625	8.3125	8.25
620	2	regulation of DNA-dependent transcription, elongation	14	0.286354	0.752969	0.45178	4.75	11.5	12.5	14.25
148	9	cellular response to salt stress	14	0.777632	0.630735	0.43499	4.4999	5.5396	7.5962	7.9926
478	3	petal morphogenesis	14	0.777632	0.790232	0.497363	3.375	3.625	3.5	4.375
338	3	ion transmembrane transport	14	0.605123	0.790232	0.497363	2.6667	1	1.6666	3
164	2	chorismate biosynthetic process	14	0.777632	0.790232	0.497363	2.6666	4.3333	2.3333	2.9999
293	2	glyphosate metabolic process	14	0.777632	0.790232	0.497363	2.6666	4.3333	2.3333	2.9999
46	2	base-excision repair, gap-filling	14	0.777632	0.790232	0.497363	1.8751	1.2188	1.5938	0.6877
220	2	DNA replication proofreading	14	0.777632	0.790232	0.497363	1.8751	1.2188	1.5938	0.6877
221	2	DNA replication, removal of RNA primer	14	0.777632	0.790232	0.497363	1.8751	1.2188	1.5938	0.6877
451	2	nucleotide-excision repair, DNA gap filling	14	0.777632	0.790232	0.497363	1.8751	1.2188	1.5938	0.6877
763	2	S phase of mitotic cell cycle	14	0.777632	0.790232	0.497363	1.8751	1.2188	1.5938	0.6877
539	2	programmed cell death	14	0.777632	0.790232	0.497363	1.5714	1.8571	0.5714	0.4444
255	3	flavonol biosynthetic process	14	0.777632	0.790232	0.497363	1.4167	2.1667	1.1667	1.5833
521	2	positive regulation of cellular biosynthetic process	14	0.777632	0.467204	0.0949956	1	1.3846	3.1923	0.5769
52	3	calcium ion transmembrane transport	14	0.777632	0.790232	0.497363	0.5714	0.2858	0.7143	1.5715
127	522	cellular process	15	0.333295	0.666153	1.83684e-17	23291	25425.7	22274.6	39046.8
335	68	intracellular protein transport	15	0.0377592	0.44309	9.41031e-07	4557.66	4777.41	4258.64	4518.26
567	264	protein phosphorylation	15	0.531585	0.557941	2.6974e-19	4127.36	4499.96	3765.64	7010.67
493	80	photorespiration	15	0.0382251	0.119789	8.36834e-07	3473.16	3615.79	2887.04	2907.52
681	167	response to cold	15	0.625818	0.71398	1.78854e-11	3463.4	3790.93	3365.18	5897.67
447	68	nucleotide biosynthetic process	15	0.777632	0.0106181	0.000409157	3267.92	3613.72	3526.58	3927.12
172	113	circadian rhythm	15	0.0827454	0.619714	1.01407e-29	2814.9	3288.93	2778.83	5798.05
553	124	protein glycosylation	15	0.0651049	0.694582	2.1257e-10	2458.23	2907.68	2429.03	4257.79
243	67	ER to Golgi vesicle-mediated transport	15	0.0329079	0.267797	2.29011e-05	2098.37	2502.35	2025.91	2165.56
398	100	microtubule nucleation	15	0.561302	0.150227	1.81198e-11	1971.31	2223.87	1764.35	3108.75
100	52	cellular carbohydrate metabolic process	15	0.440549	0.643199	0.00416709	1862.71	2121.4	1881.34	2764.37
239	205	endoplasmic reticulum unfolded protein response	15	0.0323002	0.0421061	5.76473e-17	1821.08	1854.67	1795.69	3380.69
161	64	chlorophyll catabolic process	15	0.0490249	0.186554	3.50629e-20	1640.42	1962.33	1840.03	3589.52
690	104	response to fructose stimulus	15	0.493229	0.323061	0.00537046	1419.81	1616.78	1480.75	2186.39
714	171	response to nitrate	15	0.701283	0.0288857	0.0013926	1407.44	1540.54	1504.68	1678.1
836	71	transmembrane transport	15	0.0890264	0.426229	2.43601e-06	1388.53	1652.52	1490.45	2423.56
189	52	cytoskeleton organization	15	0.349049	0.0219471	0.00771167	1386.22	1473.57	1449.44	1659.21
760	109	root hair elongation	15	0.234035	0.481862	6.64133e-38	1355.64	1422.17	1282.57	3030.11
432	174	nitrate transport	15	0.379229	0.0287049	0.00653167	1330.41	1416.17	1379.44	1577.37
616	129	regulation of defense response	15	0.0992961	0.0223544	9.34331e-06	1293.96	1327.58	1303.35	2092.78
226	37	DNA-dependent transcription, elongation	15	0.135952	0.397696	2.86941e-09	1252.23	1291.48	1065.75	1854.28
316	59	hormone-mediated signaling pathway	15	0.0116245	0.0151062	0.0011119	1202.47	1487.45	1119.04	1706.78
192	33	D-xylose metabolic process	15	0.48866	0.0495199	0.00151015	1157.99	1244.68	1202.32	1807.69
873	114	xylan metabolic process	15	0.738354	0.3719	1.83016e-12	1148.81	1285.16	1172.47	2145.35
764	167	salicylic acid biosynthetic process	15	0.286351	0.741299	2.29377e-05	1106.13	1161.32	1015.75	1615.82
786	54	small molecule metabolic process	15	0.366869	0.637397	0.00180682	1104.23	1168.66	1038.63	1562.26
414	13	mRNA processing	15	0.0555698	0.251552	0.000144368	1102.5	1112.58	1029.17	1089.25
258	104	floral organ formation	15	0.777632	0.701417	2.57588e-05	1018.61	1124.86	991.342	1576.9
556	11	protein import into nucleus, docking	15	0.777632	0.553307	0.00105208	923.458	1019.5	910.208	986.417
73	89	cell cycle process	15	0.0144537	0.741299	1.81721e-09	917.951	892.324	753.065	1358.46
106	29	cellular component biogenesis	15	0.175154	0.0307607	0.000774647	913.971	1088.27	825.24	879.95
586	18	purine nucleotide biosynthetic process	15	0.1696	0.0913967	0.00121833	909.119	931.669	898.276	974.24
499	74	photosystem II assembly	15	0.3204	0.3719	0.00163942	868.449	907.739	739.803	1135.62
171	101	chromosome segregation	15	0.777632	0.464157	1.06647e-08	864.669	958.972	863.445	1517.05
425	178	negative regulation of defense response	15	0.766159	0.579204	1.40494e-06	860.205	959.904	857.81	1426.91
103	103	cellular cell wall macromolecule metabolic process	15	0.0290461	0.0272007	9.15998e-05	850.291	832.998	623.678	1005.83
382	107	meiosis I	15	0.533311	0.580366	7.00287e-10	823.056	882.438	785.349	1426.62
386	66	meristem development	15	0.0454521	0.267403	0.000321953	803.39	792.624	730.967	772.413
266	62	galactolipid biosynthetic process	15	0.0134334	0.0153821	1.5778e-26	800.205	1012.17	1005.25	2162.68
463	9	organic substance transport	15	0.276102	0.442901	1.1198e-06	780.867	811.433	662.2	1132.67
273	59	gene silencing by RNA	15	0.42677	0.587642	6.87399e-05	730.621	771.858	642.523	1043.35
484	14	phosphatidylglycerol biosynthetic process	15	0.0748106	0.121601	2.32506e-19	615.743	764.476	593.373	1274.74
672	107	response to auxin stimulus	15	0.0290576	0.733904	2.29934e-20	607.304	770.333	652.502	1401.23
80	36	cell morphogenesis	15	0.777632	0.0421061	3.93526e-08	528.526	583.854	581.383	1018.33
508	59	pollen development	15	0.0312398	0.235249	0.000162057	477.913	615.88	583.126	591.435
660	7	regulation of translational initiation	15	0.248595	0.322689	0.000930753	472.833	478.467	379.233	382
154	45	cellular response to water deprivation	15	0.136141	0.364051	0.00132204	466.956	460.487	431.619	679.372
30	25	aromatic amino acid family biosynthetic process	15	0.117826	0.751639	0.00565113	439.536	549.471	466.584	501.685
194	37	defense response by callose deposition	15	0.295434	0.0681075	4.21843e-26	403.328	409.003	411.899	989.945
321	59	hyperosmotic salinity response	15	0.3204	0.0288857	6.02939e-16	376.642	383.56	397.21	846.108
61	27	carboxylic acid metabolic process	15	0.0176136	0.691626	0.000785511	365.83	488.269	409.207	658.417
126	6	cellular polysaccharide biosynthetic process	15	0.0793467	0.745618	4.41887e-11	354.447	336.375	285.821	593.554
178	24	covalent chromatin modification	15	0.0793467	0.413465	6.66708e-05	342.24	322.738	300.795	528.827
272	44	gene silencing	15	0.4731	0.0516891	0.00652756	338.942	352.175	360.966	380.782
646	40	regulation of protein dephosphorylation	15	0.0278144	0.557941	0.00791169	323.121	291.203	234.649	380.007
428	92	negative regulation of programmed cell death	15	0.45635	0.217933	1.34528e-20	308.376	318.072	311.663	752.209
222	3	DNA topological change	15	0.117147	0.405549	0.00257016	300	283.667	265	440.667
326	41	indoleacetic acid biosynthetic process	15	0.540745	0.178077	0.000325919	290.754	338.799	254.921	439.638
673	50	response to bacterium	15	0.777632	0.12876	4.79591e-07	290.369	326.843	326.984	601.625
163	30	chloroplast relocation	15	0.352866	0.0411039	1.01009e-06	286.189	287.867	304.053	560.702
633	15	regulation of mitotic cell cycle	15	0.249539	0.224943	1.32576e-05	281.052	347.246	335.708	592.549
423	46	negative regulation of biological process	15	0.131031	0.406513	0.00030159	277.874	263.525	251.267	435.366
379	70	MAPK cascade	15	0.37865	0.790232	0.0025866	274.81	278.467	241.281	400.969
852	39	tryptophan catabolic process	15	0.527665	0.3719	0.000384335	260.199	305.942	239.322	414.253
115	16	cellular lipid metabolic process	15	0.142161	0.164872	9.73536e-31	250.665	321.855	241.665	717.66
98	9	cellular aromatic compound metabolic process	15	0.0716732	0.0242978	1.67778e-15	247.65	226.2	251.05	589.625
644	43	regulation of programmed cell death	15	0.244666	0.353115	3.77547e-07	241.888	234.646	229.01	449.257
399	26	microtubule-based movement	15	0.227831	0.291931	0.00992988	239.02	299.688	231.611	234.23
741	5	riboflavin biosynthetic process	15	0.0312825	0.210225	0	222.5	194.167	140.333	2668.83
730	26	response to superoxide	15	0.541	0.273661	1.14426e-05	204.809	212.708	158.407	317.292
121	3	cellular membrane organization	15	0.260229	0.790232	0.000152917	196.167	189.667	161.167	303.333
864	2	valine metabolic process	15	0.0500728	0.230748	3.87778e-07	180.333	155.667	157.833	339.667
42	9	auxin mediated signaling pathway	15	0.0563803	0.120208	0.00506806	163.22	227.227	160.47	275.204
517	16	polysaccharide metabolic process	15	0.751628	0.0705905	2.05979e-05	142.941	153.945	99.8331	217.444
529	13	post-translational protein modification	15	0.259479	0.0133132	0.000212849	129.943	169.371	202.348	361.781
358	8	lignin biosynthetic process	15	0.0411491	0.0219471	1.74332e-09	128.283	187.233	211.9	453.717
450	4	nucleotide-excision repair	15	0.319362	0.604508	2.73688e-07	122	115	109	254
51	15	butyrate metabolic process	15	0.236308	0.790232	1.02893e-06	116.5	153.25	134.917	291
826	13	transcription from plastid promoter	15	0.478898	0.406513	0.00185452	98.4998	95.8778	70.4316	143.64
498	40	photosystem I assembly	15	0.138058	0.71398	1.14426e-05	86.5277	123.316	100.296	222.671
452	5	nucleotide-sugar metabolic process	15	0.323439	0.227969	0.000759355	77.3332	70.3333	78.6666	163.667
613	39	regulation of chlorophyll biosynthetic process	15	0.112042	0.681523	5.67903e-05	74.9027	111.066	88.7955	194.796
8	10	actin filament bundle assembly	15	0.757441	0.0594406	3.97662e-05	71.9166	82.4999	100.5	215.167
274	2	generation of precursor metabolites and energy	15	0.478898	0.752969	0.00250001	66.5	64	59	121.5
197	11	defense response to fungus, incompatible interaction	15	0.529273	0.442901	8.65781e-60	63.8117	80.7605	58.6897	480.142
464	2	organophosphate metabolic process	15	0.0317294	0.103728	0.000399856	57	96.3333	110	217
43	4	auxin metabolic process	15	0.652755	0.642873	1.93635e-05	52.5	53	40.25	115.25
152	2	cellular response to sulfate starvation	15	0.211105	0.742719	1.19327e-12	44	34	27	138
490	9	phospholipid transport	15	0.591887	0.785031	1.13002e-06	41.8888	52.5415	47.4721	138.722
141	9	cellular response to inorganic substance	15	0.365145	0.0788782	0.00307293	36.5625	52.5172	68.2228	137.083
670	2	response to absence of light	15	0.04491	0.0287049	1.34276e-26	35.2307	19.923	35.6923	239.538
625	14	regulation of glucosinolate biosynthetic process	15	0.665609	0.120984	4.00592e-06	32.0973	39.7508	52.1822	141.953
743	2	ribonucleoside monophosphate biosynthetic process	15	0.140828	0.0315612	1.93635e-05	28.25	48.5	68.25	164
860	4	unsaturated fatty acid biosynthetic process	15	0.215622	0.790232	0.00646346	27.6894	18.9468	15.9597	46.1813
512	4	pollen tube guidance	15	0.0189242	0.446427	5.84388e-43	27.3333	57.2667	59.5333	395.733
138	7	cellular response to gibberellin stimulus	15	0.239174	0.263397	0.000132336	25.1954	17.419	24.2715	76.3572
642	3	regulation of pollen tube growth	15	0.365145	0.656568	8.10848e-55	23	34.6	35.2	381.4
145	6	cellular response to nitrogen starvation	15	0.519316	0.740447	0.00516098	21.6625	31.0483	23.8036	59.6428
806	4	sulfur amino acid biosynthetic process	15	0.777632	0.596515	0.00413744	19.3778	20.1111	21.8112	58.2111
721	2	response to reactive oxygen species	15	0.552984	0.406513	7.39022e-05	13.8571	10.4286	13.9999	55
565	15	protein oligomerization	16	0.671993	3.32515e-07	5.19013e-16	1442.5	1573.69	2131.76	1434.33
527	107	post-embryonic development	16	0.777632	4.2086e-21	2.72568e-54	1061.41	1168.21	1625.11	994.996
40	66	autophagy	16	0.0152856	8.35992e-06	7.53155e-16	972.112	1209.2	1323.94	1152.89
561	28	protein maturation	16	0.466962	0.000215189	1.00519e-08	667.51	774.134	840.213	796.724
870	80	virus induced gene silencing	16	0.0257529	3.95391e-10	8.95299e-09	663.315	839.206	1059.43	982.228
520	20	positive regulation of cell proliferation	16	0.556615	0.000550387	9.42477e-08	460.997	532.39	577.373	536.883
352	7	L-serine biosynthetic process	16	0.323439	3.49321e-07	9.09905e-57	456	468	570	219.5
785	8	small GTPase mediated signal transduction	16	0.0802471	0.000138056	1.86624e-05	354.125	453.313	513.5	503
792	3	sphingolipid biosynthetic process	16	0.46984	6.59787e-05	5.12903e-09	218	222	284	214
330	14	inositol phosphate dephosphorylation	16	0.0116915	0.00534234	6.26228e-11	184.683	269.617	303.7	217.333
331	12	inositol trisphosphate metabolic process	16	0.011178	0.00110905	3.59728e-09	145.333	219.417	265.25	194.033
88	7	cell wall modification involved in abscission	16	0.404465	8.45276e-08	0.000468233	111.5	108	188	162
769	7	seed development	16	0.142807	3.16127e-08	0.00144584	67.8333	98.7084	177	160.625
363	11	lipid storage	16	0.0992765	4.69424e-265	2.0866e-273	57.9697	89.7306	1173.48	116.853
689	9	response to freezing	16	0.777632	2.04242e-103	6.88501e-99	41.9697	44.7306	473.98	67.8526
771	9	seed germination	16	0.777632	2.04242e-103	6.88501e-99	41.9697	44.7306	473.98	67.8526
269	2	gamma-aminobutyric acid transport	16	0.777632	0.000570024	1.7234e-06	1.6666	3	19	0.3333
131	105	cellular protein modification process	17	0.0798331	3.67923e-10	0.313947	3316.9	3863.56	4365.07	5518.68
485	97	phosphatidylinositol biosynthetic process	17	0.0646486	0.00182228	0.051167	3254.09	3800.73	3826.45	4580.8
492	130	photoperiodism, flowering	17	0.0944482	6.97583e-07	0.299914	1935.28	2277.52	2484.59	3309.72
737	98	response to water deprivation	17	0.498546	5.40221e-08	0.157121	968.248	1037.43	1181.32	1619.87
740	46	response to zinc ion	17	0.0699347	1.78942e-05	0.218677	911.748	914.242	1003.29	1237.98
824	90	toxin catabolic process	17	0.766437	0.00519248	0.0744401	844.655	927.6	953.04	1338.51
509	47	pollen exine formation	17	0.613666	0.00119314	0.0127594	688.161	783.228	824.659	1228.79
579	15	protein ubiquitination involved in ubiquitin-dependent protein catabolic process	17	0.344136	2.46427e-10	0.31251	671.325	698.711	896.932	1129.47
18	47	amino acid import	17	0.493229	0.00519248	0.356306	639.379	738.505	752.976	1005.71
578	62	protein ubiquitination	17	0.768285	0.00012657	0.0683992	638.9	702.656	761.585	888.818
844	7	tRNA aminoacylation for protein translation	17	0.0526471	0.00109951	0.0261303	482.036	461.143	502	569.976
648	58	regulation of protein localization	17	0.752762	0.00870324	0.277111	402.934	451.658	478.48	587.77
20	14	anaerobic respiration	17	0.106737	3.81423e-30	0.107266	158.833	214.306	569.472	645.111
653	12	regulation of response to stimulus	17	0.0133351	0.00919807	0.0153526	124.754	92.8988	124.033	115.999
546	2	protein ADP-ribosylation	17	0.777632	5.9699e-31	0.0881941	1	2	109	171
297	122	Golgi vesicle transport	18	0.777632	1.4232e-05	1.22595e-15	2847.3	3157.47	3340.68	6007.18
555	50	protein import into nucleus	18	0.522048	0.000627368	0.00161759	2150.07	2330.1	2373.98	2685.02
762	66	rRNA processing	18	0.126001	0.00450536	7.4932e-05	1915.36	1996.96	2061.28	2145.87
247	65	ethylene mediated signaling pathway	18	0.167076	4.25739e-08	1.68784e-15	1044.09	1076.89	1254.6	2383.86
558	74	protein import into peroxisome matrix	18	0.0290576	0.00053349	0.000205514	960.296	1185.82	1236.86	1331.82
526	13	positive regulation of translation	18	0.0911484	0.000197548	4.23375e-15	685.65	681.925	731.7	1469.03
682	80	response to cyclopentenone	18	0.468209	0.00118274	0.00963775	576.151	606.565	647.136	958.266
406	30	mitosis	18	0.390785	3.62226e-10	5.31662e-08	548.71	569.602	713.442	1251.11
700	33	response to hypoxia	18	0.0424939	1.11489e-18	4.43247e-22	540.76	519.755	754.69	1619.1
404	18	mitochondrial transport	18	0.150486	0.000831831	0.000575209	445.667	439.333	488.833	500.667
479	3	phenylalanyl-tRNA aminoacylation	18	0.541396	0.000674147	0.000587153	273.7	287.2	335.6	556.9
351	5	L-phenylalanine catabolic process	18	0.037995	0.00251441	1.02893e-06	189.333	263.167	302.833	562.167
854	5	tyrosine catabolic process	18	0.037995	0.00251441	1.02893e-06	189.333	263.167	302.833	562.167
25	21	anion transport	18	0.732076	2.20044e-12	1.74798e-13	149.572	170.623	298.231	646.828
228	6	dolichol biosynthetic process	18	0.0218693	0.000111216	2.13831e-23	78.5001	126.667	178.333	535.417
483	10	phosphate-containing compound metabolic process	18	0.297355	3.78567e-05	3.33194e-54	69.7421	61.6461	108.864	588.15
482	9	phosphate ion transport	18	0.777632	0.000103055	2.21996e-12	42.1667	44.8333	84.3334	260.333
541	87	proline transport	19	1.98025e-09	1.52358e-18	1.19327e-12	3169.62	4112.19	2402.41	2266.18
234	110	embryo sac egg cell differentiation	19	2.54448e-10	0.00488623	5.14435e-10	2307.92	3099.76	2330.03	2267.44
364	40	lipid transport	19	3.42357e-13	6.46685e-50	1.28928e-58	1602.52	2281.06	918.633	471.919
24	88	anatomical structure morphogenesis	19	7.86368e-09	1.00804e-43	4.6912e-21	1554.88	2118.45	898.011	705.31
208	32	developmental growth	19	1.46669e-07	1.45119e-122	7.12093e-32	906.964	1280.2	272.346	91.1896
799	41	steroid biosynthetic process	19	8.89035e-08	1.92187e-24	3.33381e-08	602.35	899.134	422.961	363.313
871	46	water transport	19	0.00665653	0.00515366	2.28654e-06	490.562	652.109	463.205	430.365
474	4	peptidyl-proline modification	19	1.18012e-05	2.20596e-25	1.62238e-05	291.693	458.801	156.377	115.554
248	10	external encapsulating structure organization	19	0.00666869	0.00666353	1.51376e-07	234.236	337.381	221.654	163.973
467	3	pantothenate biosynthetic process	19	0.000187741	0.000234273	1.50789e-12	123.333	215.667	115.667	44.3334
93	5	cell wall polysaccharide biosynthetic process	19	3.14617e-09	1.30961e-11	5.43439e-07	107.486	241.162	89.1047	45.4
283	224	glucuronoxylan metabolic process	20	5.64744e-05	9.77307e-22	0.156732	2825.63	3506.74	1972.54	2422.75
872	224	xylan biosynthetic process	20	5.64744e-05	9.77307e-22	0.156761	2825.63	3506.74	1972.54	2422.75
396	48	methylglyoxal catabolic process to D-lactate	20	3.173e-05	8.35992e-06	0.0526825	2178.37	2753.35	1914.09	2258.12
339	84	ion transport	20	4.49152e-12	1.46543e-11	0.393907	1765.48	2458.84	1511.13	1930.71
76	54	cell differentiation	20	1.39604e-14	3.45953e-35	0.381098	1178.87	1759.9	812.808	1022.3
412	22	mRNA export from nucleus	20	3.50005e-07	5.67031e-12	0.0617798	1084.81	1493.26	884.081	1039.72
533	18	potassium ion transport	20	5.85527e-05	2.04392e-06	0.0913219	941.839	1257.47	816.004	1165.12
435	3	nodulation	20	1.47339e-11	0.00357627	0.017294	510	838.667	605.333	685.167
732	33	response to temperature stimulus	20	0.00730837	0.000677762	0.0900269	396.121	535.772	354.516	408.752
320	27	hyperosmotic response	20	0.00268838	0.000215374	0.150282	351.65	492.058	314.859	368.336
563	6	protein modification by small protein conjugation or removal	20	0.00503123	3.86169e-06	0.497363	230.577	334.917	185.881	239.435
728	282	response to stress	21	6.25728e-11	4.69236e-24	3.3434e-12	15439.7	18798.3	10230.8	18000.2
727	357	response to stimulus	21	0	1.00037e-81	0.000815199	13659	30302	12249.8	13855
466	172	oxidation-reduction process	21	0.000767946	0.0017477	9.44321e-07	6619.12	7833.09	7731.85	12029
196	150	defense response to fungus	21	1.88631e-08	2.36471e-102	5.684e-24	3589.6	4570.72	1492.85	3101.03
679	149	response to chemical stimulus	21	0.00143551	1.0805e-11	0.00050875	3169.34	3830.36	2441.58	2717.16
413	121	mRNA modification	21	2.14581e-05	1.68153e-35	1.18609e-58	3060.52	3802.57	1899.35	4916.51
362	52	lipid metabolic process	21	3.25788e-07	1.72152e-41	2.09659e-06	2735.9	3502.57	1639.13	1684.23
801	88	stomatal complex morphogenesis	21	1.11154e-05	4.19855e-88	2.92527e-12	2371.81	3001.97	1001.58	1818.9
420	44	myo-inositol hexakisphosphate biosynthetic process	21	0.0060299	3.10216e-20	0.00611279	2306.7	2329.14	1277.8	1888.93
48	95	biosynthetic process	21	2.69678e-195	3.50812e-47	2.79352e-07	2109.24	5015.27	2340.61	2403.97
759	65	root hair cell differentiation	21	7.28278e-223	1.61818e-137	0.0041041	1759	4627.9	1305.61	1477.37
823	75	tissue development	21	0.00820825	1.12893e-55	0.000254534	1241.37	1540.95	574.597	597.684
181	28	cuticle development	21	5.35263e-09	1.265e-93	2.86832e-56	1101.83	1553.29	402.602	1348.8
868	28	very long-chain fatty acid metabolic process	21	5.35263e-09	1.71892e-93	5.13952e-56	1101.83	1553.29	402.602	1348.8
47	58	biological regulation	21	8.13416e-06	0.000674147	1.41011e-05	968.847	1313.16	943.542	961.065
712	35	response to molecule of fungal origin	21	1.63051e-17	0.000411164	4.22456e-08	502.846	905.687	636.343	1120
159	3	chloride transport	21	2.55067e-07	3.58065e-05	0.00142203	370.5	592.5	366.5	592.5
437	63	nuclear mRNA splicing, via spliceosome	22	0.000164185	0.37596	2.42332e-09	1833.19	2314.14	2096.86	2067.89
503	167	plant-type cell wall modification	22	0.00628314	0.0388664	1.51376e-07	1378.66	1704.57	1668.11	1660.28
525	105	positive regulation of transcription, DNA-dependent	22	2.29083e-28	0.0784282	1.65718e-14	674.322	1268.94	1217.12	1063.83
821	4	threonine catabolic process	22	2.87904e-05	0.0143366	2.99919e-15	503	722.333	725.833	601.333
391	29	metal ion transport	22	1.48904e-05	0.039839	3.2654e-06	473.265	692.581	682.735	678.609
348	24	karyogamy	22	0.00254671	0.130754	1.08167e-15	411.717	566.439	550.236	414.908
7	14	actin cytoskeleton organization	22	0.00156251	0.701299	1.15709e-13	153.783	243.459	203.74	106.701
768	8	secondary metabolite biosynthetic process	22	0.00832188	0.0330436	4.88158e-15	123.5	192.375	125.208	42.7501
135	27	cellular response to ethylene stimulus	22	1.67514e-15	0.651463	0.000159608	118.971	310.487	282.097	257.906
107	8	cellular component morphogenesis	22	0.000524579	0.790232	3.20775e-16	116.786	200.781	173.304	72.6481
142	18	cellular response to iron ion	22	7.00065e-16	0.701417	0.000177121	114.471	304.947	274.501	249.913
144	18	cellular response to nitric oxide	22	7.00065e-16	0.701417	0.000177121	114.471	304.947	274.501	249.913
290	5	glycoside catabolic process	22	0.00660351	0.619714	3.67637e-07	105.333	170.433	137.267	85.7333
291	5	glycosylceramide catabolic process	22	0.00660351	0.619714	3.67637e-07	105.333	170.433	137.267	85.7333
560	11	protein localization to organelle	22	5.70132e-07	0.100475	4.17097e-10	67.8004	159.323	106.84	46.3964
775	4	sesquiterpene biosynthetic process	22	3.173e-05	0.596515	7.82095e-20	20	64.8334	63	0
776	4	sesquiterpenoid biosynthetic process	22	3.173e-05	0.596515	7.82095e-20	20	64.8334	63	0
357	7	lignan biosynthetic process	22	0.00112659	0.775881	1.24543e-09	10.1667	37.4999	29.8333	1.3335
677	333	response to cadmium ion	23	0.000603156	0.0345075	0.424729	14849.1	15570.3	14704.7	18851.4
837	278	transport	23	0.00165833	0.328647	0.0330074	9728.04	10161.9	9165.3	12791.9
782	328	signal transduction	23	0.000539292	0.656335	0.033109	5173	6283.48	5262.01	6301.64
511	237	pollen tube growth	23	0.00381153	0.039839	0.225409	2895.46	3487.25	3349.59	4489.16
564	109	protein N-linked glycosylation	23	0.00110909	0.683678	0.433063	2423.07	2971.96	2507.5	3291.02
249	112	fatty acid beta-oxidation	23	6.64324e-06	0.0120079	0.497363	2032.89	2604.96	2578.56	3312.33
825	60	transcription factor import into nucleus	23	0.00072884	0.12155	0.0585274	1964	2442.44	1942.97	2292.46
438	86	nuclear-transcribed mRNA catabolic process	23	3.68332e-07	0.227771	0.171322	1720.87	2278.7	2088.71	2587.89
666	133	respiratory burst involved in defense response	23	5.54677e-20	0.145908	0.0320397	1611.28	2424.59	2268.21	2681.12
866	79	vegetative to reproductive phase transition of meristem	23	8.52918e-06	0.655537	0.03569	1118.53	1496.8	1256.11	1791.52
150	86	cellular response to stimulus	23	1.47955e-13	0.0550812	0.256558	886.475	1365.61	1054.55	1292.38
713	88	response to nematode	23	2.3581e-05	0.637397	0.151459	643.487	901.322	751.241	910.659
469	28	para-aminobenzoic acid metabolic process	23	2.75596e-10	0.664468	0.0132372	512.368	821.008	725.358	1075.02
16	5	amine metabolic process	23	1.19226e-12	0.183529	0.0744116	135.2	314.8	232	349.6
240	6	endosomal transport	23	0.00464733	0.557941	0.234808	123.625	196.7	156.075	222.35
848	2	tRNA splicing, via endonucleolytic cleavage and ligation	23	0.00352329	0.741299	0.167642	63	116	106	116
534	483	primary metabolic process	24	4.24308e-05	0.171061	0.0016536	14620.5	17198.3	13965	15984
580	142	proteolysis	24	2.52729e-10	0.255749	3.24475e-12	6162.08	7739.1	7022.31	11862.4
99	259	cellular biosynthetic process	24	0.00701335	0.182784	0.000186207	5095.25	5298.44	4289.39	6431.68
193	219	defense response	24	4.27753e-11	0.0136793	6.61097e-21	3152.94	4140.42	3175.21	6043.05
289	90	glycolysis	24	0.00215369	0.463887	6.49404e-10	2605.5	2619.18	2177.61	3679.03
195	90	defense response to bacterium	24	6.10028e-06	0.751639	2.00024e-08	2449.68	3103.84	2666.43	2675.19
576	66	protein targeting to vacuole	24	8.54987e-06	0.790232	8.65279e-07	1923.26	2472.54	2126.26	3423.21
718	77	response to oxidative stress	24	3.32023e-06	0.503952	1.0526e-08	1834.08	2380.69	1989.16	3337.63
830	140	transition metal ion transport	24	8.18344e-37	0.0188587	1.0982e-17	1782.13	2930.27	2858.18	5319.07
574	268	protein targeting to membrane	24	9.80152e-05	0.0163608	1.86117e-11	1648.95	2102.83	2054.89	3570.51
641	268	regulation of plant-type hypersensitive response	24	9.80152e-05	0.0163608	1.93408e-11	1648.95	2102.83	2054.89	3570.51
97	18	cellular amino acid metabolic process	24	2.23845e-12	0.0358769	2.9618e-12	1125.1	1652.43	1613.97	2922.57
523	140	positive regulation of flavonoid biosynthetic process	24	6.48392e-15	0.0287049	5.54715e-07	1112.52	1680.01	1637.76	2673.48
89	50	cell wall organization	24	5.09918e-09	0.0106181	0.000785511	1075.95	1525.24	1519.2	2303.44
4	86	abscisic acid mediated signaling pathway	24	3.22103e-07	0.38529	1.01556e-05	1058.07	1461.59	1322.29	2130.03
250	29	fatty acid biosynthetic process	24	1.35822e-09	0.231826	3.4626e-24	903.869	1319.71	1052.96	2246.04
147	70	cellular response to phosphate starvation	24	2.66345e-05	0.0910683	6.8489e-25	791.872	1083.5	1031.58	2209.01
550	55	protein desumoylation	24	1.11524e-07	0.264534	3.38577e-05	754.053	1090.63	872.303	1404.13
317	44	hydrogen peroxide biosynthetic process	24	2.16649e-08	0.175781	8.7666e-06	600.322	908.49	710.482	1186.02
68	27	cation transport	24	8.51039e-07	0.0144994	0.00255631	562.473	830.442	834.242	1280.2
276	49	gibberellin biosynthetic process	24	0.00727941	0.367986	2.0614e-09	523.477	689.398	559.943	1010.28
731	51	response to symbiotic fungus	24	4.36956e-10	0.576031	1.74798e-13	416.077	690.214	619.222	1208.87
354	65	leaf morphogenesis	24	5.03583e-06	0.741299	0.00934584	409.688	619.359	527.627	787.363
17	25	amine transport	24	2.47566e-19	0.460377	1.36574e-90	291.033	615.692	501.258	1959.49
706	3	response to lead ion	24	3.27443e-44	0.0341858	5.95428e-32	152	554.5	407.5	1099
671	11	response to arsenic-containing substance	24	8.2003e-06	0.224943	2.95564e-28	123.156	230.137	230.075	675.567
139	3	cellular response to hormone stimulus	24	0.00687612	0.7549	1.02633e-08	2.4167	17.9167	17.2804	88.6944
725	307	response to salt stress	25	0.00223796	0.000509791	2.51389e-11	7534.03	7844.48	8060.54	7782.87
693	62	response to gibberellin stimulus	25	0.00349871	3.29748e-06	2.07905e-122	3731.3	3738.15	3967.57	1868.35
678	23	response to carbohydrate stimulus	25	4.99317e-08	1.34804e-06	8.60301e-35	648.781	963.957	1095.68	701.453
865	51	vegetative phase change	25	0.0037466	9.0837e-11	9.18395e-10	583.064	771.208	998.636	895.354
777	7	sexual reproduction	25	0.00521545	1.07523e-07	7.8485e-06	69.6428	123.429	204.714	162.929
772	4	seed maturation	25	8.13229e-11	0	0	2	49	26725	212
680	440	response to chitin	26	9.99066e-21	8.30765e-13	0.322443	4277.13	5822.81	6743.78	8920.73
304	61	heat acclimation	26	0.000330026	2.24191e-17	0.445204	1285.91	1647.76	2382.67	3060.44
530	26	postreplication repair	26	4.73973e-14	5.13386e-12	0.15387	743.895	1187.47	1469.39	2005.49
177	52	coumarin biosynthetic process	26	1.11154e-05	0.000617145	0.18934	530.471	766.839	807.533	1102.39
701	38	response to inorganic substance	26	4.99317e-08	2.76205e-15	0.49367	398.839	636.551	888.491	1172.8
325	6	indole-containing compound metabolic process	26	0.000801749	1.01751e-06	0.0491573	12.8662	44.7143	97.7598	162.505
669	199	response to abscisic acid stimulus	27	0.00101193	0.000642705	0.00346242	3305.2	4000.61	4053.92	5888.84
120	203	cellular membrane fusion	27	0.000457773	8.7279e-06	3.67637e-07	3015.07	3681	3873.16	6164.48
19	156	amino acid transport	27	4.95446e-38	2.01597e-10	7.7137e-05	2374.77	3745.55	4246.22	6431.6
686	123	response to ethylene stimulus	27	0.0057212	7.48687e-14	3.15324e-33	1447.63	1791.99	2211.31	4755.87
336	124	intracellular signal transduction	27	2.52398e-05	1.71289e-06	8.93618e-12	1445.52	1881.44	2051.92	3568.29
833	29	translational initiation	27	0.00165323	0.00885798	1.97256e-29	1343.74	1688.55	1718.55	3742.12
430	49	negative regulation of transcription, DNA-dependent	27	8.74019e-05	4.44525e-15	2.83315e-10	816.783	1099.77	1402.77	2447.76
426	6	negative regulation of endopeptidase activity	27	1.10867e-06	3.54832e-05	0.00790856	75	169	230.5	233
649	6	regulation of proteolysis	27	1.10867e-06	3.54832e-05	0.00790856	75	169	230.5	233

## Sheet: Column Description
Column Description
Id	Identifier for the BP
NG	Number of genes grouped into the BP
BP	Biological Process (GO slim term for "Biological Process")
pattern	Pattern of expression (See Table 2 in main text)
Q10to20	Q value for test between 10 and 20 DAA
Q20to40	Q value for test between 20 and 40 DAA
Q40to60	Q value for test between 40 and 60 DAA
TPM10	Weighted Expression at 10 DAA in Transcripts Per Million (average of two biological replicates)
TPM20	Weighted Expression at 20 DAA in Transcripts Per Million (average of two biological replicates)
TPM40	Weighted Expression at 40 DAA in Transcripts Per Million (average of two biological replicates)
TPM60	Weighted Expression at 60 DAA in Transcripts Per Million (average of two biological replicates)
