# Supplementary material for: Dynamics of the chili pepper transcriptome during fruit development
Source: BMC Genomics. 2014 Feb 21;15:143. doi: 10.1186/1471-2164-15-143 (PMC3936869; doi:10.1186/1471-2164-15-143)
Supplement: Additional file 4 — Excel file containing the identifiers, Metabolic Pathways (MP’s), number of genes, pattern of expression, Q values and weighted expression for all the metabolic pathways (MP) in this study. [file 1471-2164-15-143-S4.xlsx]

## Sheet: MP.txt
Id	Pathway	Pattern	NumGenes	Q10to20	Q20to40	Q40to60	TPM10	TPM20	TPM40	TPM60
5	Amino sugar and nucleotide sugar metabolism (37)	1	37	0.00150314	0.000124168	1.44994e-32	1327.16	1208.19	1043.07	635.14
134	Steroid biosynthesis (15)	1	15	2.43291e-13	8.59691e-18	8.52082e-05	847.048	642.306	434.57	347.605
84	Monoterpenoid biosynthesis (4)	2	4	0.00658222	3.09724e-33	0.0300913	191.71	154.221	35.0912	47.4725
50	Flavone and flavonol biosynthesis (3)	2	3	2.33299e-05	7.10843e-07	0.345537	44.9557	19.4492	2.62011	3.03477
15	Biosynthesis of secondary metabolites (333)	3	332	1.81847e-16	0.0031055	2.94785e-41	13345.1	11698.6	10664.2	15903.7
140	Terpenoid backbone biosynthesis (27)	3	27	2.75845e-22	3.46189e-08	0.000386691	1487.11	1125.63	915.272	1056.67
4	alpha-Linolenic acid metabolism (13)	3	13	2.42323e-09	4.22304e-27	4.58677e-115	861.142	688.798	424.557	1305.44
148	Valine, leucine and isoleucine biosynthesis (10)	3	10	3.24986e-08	0.000604666	3.34623e-08	342.808	244.381	190.12	274.502
124	Ribosome (114)	4	114	1.49891e-44	0.0301513	7.41839e-31	21135.3	15847.7	17601.2	11136.7
120	Pyrimidine metabolism (68)	4	67	7.46526e-10	0.11395	1.4317e-08	1274.41	1056.31	1003.42	773.222
28	Cell cycle (52)	4	52	1.38572e-13	0.1029	5.16252e-10	1132.73	890.993	940.109	738.326
27	Cell cycle (49)	4	49	3.57496e-08	0.211852	1.43683e-12	1600.81	1370.8	1416.81	1092.69
126	RNA degradation (45)	4	45	1.07619e-10	0.0855239	3.90375e-35	4651.89	4103.12	4366.1	2843.36
81	Meiosis (36)	4	36	2.20964e-14	0.317203	2.71882e-09	468.706	313.673	324.119	220.641
40	DNA replication (30)	4	30	8.04002e-30	0.200322	4.41609e-32	529.766	294.615	316.123	139.692
102	Phagosome (27)	4	27	1.69144e-45	0.063197	0.000563092	2596.82	1831.07	1962.4	1731.93
83	Mismatch repair (21)	4	21	0.00221047	0.105807	2.10791e-05	343.579	286.73	314.86	241.408
93	One carbon pool by folate (10)	4	10	1.73362e-13	0.111237	2.54358e-05	605.088	433.11	402.174	315.139
129	Selenocompound metabolism (9)	4	9	3.69158e-29	0.0410222	3.9316e-31	1434.61	1023.34	953.827	586.831
128	RNA transport (88)	5	88	0.00284638	0.0107309	0.0133838	5825.84	5517.26	5985.44	5608.76
117	Protein export (26)	5	26	0.000504184	0.312494	0.0206748	1525.81	1385.89	1409.83	1519.26
6	Aminoacyl-tRNA biosynthesis (25)	5	25	1.16104e-14	0.0269323	0.328962	1764.18	1416.07	1529.88	1522.01
144	Two-component system (8)	5	8	0.00103277	0.0699459	0.345537	274.02	219.467	248.613	248.257
114	Porphyrin and chlorophyll metabolism (27)	6	26	8.91222e-50	0.0170299	2.82286e-20	2183.89	1469.94	1353.59	1859.34
26	Carotenoid biosynthesis (21)	6	21	4.3659e-09	0.370633	0	987.686	805.566	814.585	13156.7
123	Riboflavin metabolism (6)	6	6	0.00230344	0.183803	0	289.308	238.958	220.092	3448.37
119	Purine metabolism (77)	7	77	0.00300642	1.32309e-08	1.09485e-07	2173.33	2015.67	2471.08	2040.84
118	Protein processing in endoplasmic reticulum (70)	7	70	3.8058e-45	2.95299e-06	3.60899e-10	5374	4081.89	4797.11	3924.69
108	Photosynthesis (37)	7	37	8.96428e-287	3.41604e-13	5.32395e-148	8462.59	4202.71	5348.75	2387.06
25	Carbon fixation in photosynthetic organisms (25)	7	25	6.78659e-19	0.00324523	8.13799e-47	1638.29	1282.57	1428.66	820.71
109	Photosynthesis - antenna proteins (12)	7	12	8.98329919894388e-319	3.00971e-11	4.16818e-133	5546.99	2422.99	3112.73	1103.79
151	Vitamin B6 metabolism (5)	7	5	3.25669e-19	7.70825e-09	4.74625e-64	682.38	462.663	629.116	213.951
90	NOD-like receptor signaling pathway (4)	7	4	1.07329e-13	2.27856e-08	3.84784e-09	486.917	331.099	480.516	331.458
112	Plant-pathogen interaction (30)	8	30	1.30899e-22	4.29483e-20	0.0213894	1102.37	792.999	1114.58	1025.08
68	Homologous recombination (27)	8	27	1.78397e-32	0.00333146	0.120869	1163.53	785.459	885.837	926.059
73	Linoleic acid metabolism (4)	9	4	1.1497e-05	2.26852e-07	9.40901e-148	51.8938	23.7748	58.3918	531.859
37	Cysteine and methionine metabolism (28)	10	28	0.406995	3.29667e-18	4.89338e-05	5795.86	5826.96	4397.62	3885.29
57	Glutathione metabolism (17)	10	17	0.361152	1.55596e-06	0.0081585	1233.23	1253.02	1041.49	941.487
130	Sesquiterpenoid and triterpenoid biosynthesis (8)	10	8	0.200076	4.11134e-05	1.3473e-07	83.2084	74.2456	40.0508	13.0784
9	Arginine and proline metabolism (33)	12	33	0.0480527	3.23982e-105	1.72489e-14	3870.5	3726.59	1598.65	2200.36
46	Fatty acid biosynthesis (12)	12	12	0.361152	4.74114e-14	5.28336e-08	539.648	527.79	358.118	474.941
52	Folate biosynthesis (9)	12	9	0.0289551	0.000862777	6.69877e-06	217.808	252.274	196.417	266.265
17	Biotin metabolism (7)	12	7	0.0221976	0.00221869	0	184.739	154.383	116.316	1435.3
125	Ribosome biogenesis in eukaryotes (51)	13	51	0.329786	0.0209897	6.40481e-12	2859.83	2896.79	3151.47	2497.4
92	Nucleotide excision repair (33)	13	33	0.333922	0.233012	0.000158701	501.791	514.959	495.369	409.327
115	Proteasome (30)	13	30	0.0501534	0.257788	5.69724e-09	3299.56	3169.64	3074.55	2546.39
60	Glycine, serine and threonine metabolism (30)	13	30	0.0289764	0.274848	2.63167e-12	1085.9	1014.42	987.728	739.815
86	N-Glycan biosynthesis (30)	13	30	0.15525	0.0457248	1.20191e-23	714.555	681.93	735.325	454.059
12	Basal transcription factors (27)	13	27	0.207194	0.206866	0.00596477	787.664	815.169	849.302	763.317
3	Alanine, aspartate and glutamate metabolism (26)	13	26	0.0200612	0.0774386	2.05699e-07	704.28	642.075	690.618	543.029
13	Base excision repair (24)	13	24	0.406995	0.138645	0.00188929	318.125	311.683	336.944	280.773
58	Glycerolipid metabolism (23)	13	23	0.375136	0.0675301	0.00116639	400.908	392.315	431.578	363.873
150	Various types of N-glycan biosynthesis (20)	13	20	0.039705	0.230598	4.47858e-14	479.409	435.225	453.473	292.566
65	Glycosylphosphatidylinositol(GPI)-anchor biosynthesis (19)	13	19	0.0406165	0.312494	6.91932e-09	532.766	488.811	469.1	345.097
53	Fructose and mannose metabolism (17)	13	17	0.0745998	0.286844	1.49331e-11	659.727	616.445	634.118	459.07
38	Cytosolic DNA-sensing pathway (14)	13	14	0.309778	0.0281945	0.000401257	139.291	130.858	159.876	118.681
42	Drug metabolism - other enzymes (12)	13	12	0.373115	0.303622	0.00189652	206.689	213.376	223.938	181.407
16	Biosynthesis of unsaturated fatty acids (11)	13	11	0.0978171	0.286135	7.11468e-11	133.035	151.76	142.424	74.8578
67	Histidine metabolism (10)	13	10	0.432029	0.0213554	1.1315e-07	190.775	188.107	156.145	95.8224
51	Flavonoid biosynthesis (10)	13	10	0.0362692	0.133478	2.45451e-20	161.608	189.157	211.717	93.1458
79	MAPK signaling pathway (9)	13	9	0.0289551	0.0991666	1.41154e-05	238.005	205.834	228.741	168.462
91	Non-homologous end-joining (8)	13	8	0.0367297	0.205689	7.84515e-07	199.396	170.926	185.001	124.209
142	Tropane, piperidine and pyridine alkaloid biosynthesis (7)	13	7	0.0637595	0.0209897	5.69724e-09	57.767	72.286	52.7486	18.2665
75	Lipopolysaccharide biosynthesis (6)	13	6	0.303786	0.432416	5.06827e-11	130.309	122.021	123.521	60.6954
18	Brassinosteroid biosynthesis (6)	13	6	0.421218	0.113726	6.08984e-08	46.1176	43.579	55.8653	22.1105
135	Stilbenoid, diarylheptanoid and gingerol biosynthesis (5)	13	5	0.0119216	0.211166	6.58521e-17	44.1871	63.4397	54.6207	9.42946
62	Glycosaminoglycan degradation (4)	13	4	0.236228	0.297098	0.00112344	35.8395	41.9534	45.9194	26.7348
116	Protein digestion and absorption (3)	13	3	0.0226548	0.0991666	0.00370068	44.5089	62.4632	49.9699	31.2148
96	Other types of O-glycan biosynthesis (2)	13	2	0.418876	0.0991666	0.00281904	235.951	241.137	213.355	175.15
97	Oxidative phosphorylation (73)	14	73	0.0978465	0.0170299	0.345537	4566.45	4434.44	4105.68	4086.64
94	Oocyte meiosis (29)	14	29	0.0185245	0.11395	0.0816513	391.677	345.098	375.058	346.7
121	Pyruvate metabolism (27)	14	27	0.372741	0.303622	0.260035	755.738	743.39	725.585	739.495
127	RNA polymerase (26)	14	26	0.444578	0.183803	0.0111008	340.386	343.104	366.119	317.386
34	Citrate cycle (TCA cycle) (19)	14	19	0.06374	0.093543	0.18238	466.128	505.468	469.324	450.829
89	Nitrogen metabolism (17)	14	17	0.14348	0.149928	0.260035	579.903	613.075	646.484	633.255
70	Inositol phosphate metabolism (17)	14	17	0.0105204	0.279133	0.0628073	345.579	297.895	285.203	259.242
54	Galactose metabolism (15)	14	15	0.164761	0.381464	0.175582	178.58	195.694	190.811	202.44
10	Ascorbate and aldarate metabolism (13)	14	13	0.261669	0.0110346	0.237103	213.924	201.398	164.576	156.987
131	Sphingolipid metabolism (11)	14	11	0.188435	0.0547525	0.048721	294.581	314.132	279.326	251.525
48	Fatty acid metabolism (10)	14	10	0.412001	0.399449	0.21297	142.897	147.851	144.161	152.473
77	Lysine degradation (7)	14	7	0.139193	0.280547	0.047239	66.6818	78.3669	71.8491	58.1242
43	Endocrine and other factor-regulated calcium reabsorption (6)	14	6	0.297823	0.354918	0.0418403	130.143	139.026	142.945	123.94
29	Chemokine signaling pathway (6)	14	6	0.364484	0.100096	0.059481	113.818	119.16	101.477	87.0292
71	Isoquinoline alkaloid biosynthesis (6)	14	6	0.0627694	0.205805	0.345537	14.3306	22.3316	16.9087	16.5323
152	Zeatin biosynthesis (5)	14	5	0.0647191	0.381331	0.345537	18.2326	10.8947	12.3521	11.9223
80	MAPK signaling pathway - (4)	14	4	0.466553	0.354219	0.0330375	78.7524	80.059	83.457	102.385
41	Drug metabolism - cytochrome P450 (4)	14	4	0.466553	0.312494	0.0186542	66.4282	67.1035	74.4636	93.0843
107	Phosphonate and phosphinate metabolism (3)	14	3	0.162422	0.286135	0.121869	69.8915	59.2351	53.9937	62.1405
30	Chloroalkane and chloroalkene degradation (3)	14	3	0.419804	0.324317	0.260035	41.7964	40.1169	36.5838	39.3255
82	Metabolism of xenobiotics by cytochrome P450 (3)	14	3	0.419804	0.286135	0.185259	41.7606	39.9877	35.7229	40.1926
55	Geraniol degradation (3)	14	3	0.475819	0.268705	0.111338	32.0858	32.0386	37.6178	30.3477
139	Synthesis and degradation of ketone bodies (3)	14	3	0.238991	0.448462	0.276221	18.7639	23.6442	23.7668	21.5955
7	Aminobenzoate degradation (3)	14	3	0.430392	0.448462	0.306083	6.27414	7.1179	7.13054	6.24295
56	Glucosinolate biosynthesis (3)	14	3	0.475819	0.221062	0.152681	3.35157	3.51053	1.82474	0.650308
87	Naphthalene degradation (2)	14	2	0.419804	0.286135	0.240698	41.7606	39.8263	35.7229	38.7475
74	Lipoic acid metabolism (2)	14	2	0.297823	0.332291	0.13496	39.6826	45.0316	40.9866	34.2495
110	Phototransduction (2)	14	2	0.432096	0.27354	0.0443141	33.6051	32.2001	26.9501	37.3565
2	ABC transporters (2)	14	2	0.136452	0.211166	0.290206	33.2476	41.6421	34.8105	32.5154
63	Glycosphingolipid biosynthesis - ganglio series (2)	14	2	0.179077	0.399449	0.062855	9.29501	5.87972	4.37136	1.37284
72	Limonene and pinene degradation (2)	14	2	0.475819	0.448462	0.345537	0.143018	0.387369	0.973178	0.751452
59	Glycerophospholipid metabolism (32)	15	32	0.372065	0.383002	1.833e-13	558.026	569.561	561.553	780.06
101	Peroxisome (30)	15	30	0.0584888	0.0299694	5.48576e-34	1189.57	1254.78	1354.25	2174.85
1	2-Oxocarboxylic acid metabolism (28)	15	28	0.458135	0.0698443	1.54372e-07	492.112	488.702	449.293	574.504
149	Valine, leucine and isoleucine degradation (19)	15	19	0.016494	0.213272	3.31292e-14	270.458	312.967	331.244	508.578
146	Ubiquinone and other terpenoid-quinone biosynthesis (17)	15	17	0.0562718	0.0547525	0.000401257	318.668	286.653	253.64	312.654
106	Phosphatidylinositol signaling system (15)	15	15	0.0311299	0.132527	0.000295629	120.389	97.4474	113.041	153.4
99	Pentose and glucuronate interconversions (12)	15	12	0.0485894	0.381464	4.8008e-139	181.539	156.142	152.259	857.25
88	Nicotinate and nicotinamide metabolism (10)	15	9	0.0723704	0.149928	0.00873191	229.516	202.763	224.724	264.133
45	Ether lipid metabolism (8)	15	8	0.361152	0.448462	2.24043e-18	153.245	159.999	159.08	293.846
95	Other glycan degradation (7)	15	7	0.188435	0.124733	9.51806e-06	218.433	235.396	211.831	288.159
47	Fatty acid elongation (7)	15	7	0.118183	0.354219	0.000420381	150.15	132.27	137.183	181.075
32	Circadian rhythm (6)	15	6	0.164761	0.196446	8.23569e-05	180.091	197.224	182.194	237.517
8	Arachidonic acid metabolism (6)	15	6	0.0313844	0.0301513	0.000158701	127.773	154.189	184.252	238.137
22	Calcium signaling pathway (6)	15	6	0.0332006	0.27354	1.77706e-16	49.9735	35.2437	41.04	114.547
31	Circadian entrainment (4)	15	4	0.165071	0.414491	0.00154864	52.2974	43.5358	41.7887	64.2746
49	Fc epsilon RI signaling pathway (3)	15	3	0.0978171	0.448462	0.00596477	32.742	24.0358	24.7844	39.8252
122	Regulation of actin cytoskeleton (15)	16	15	0.205213	0.00333146	1.24354e-06	507.057	530.157	611.089	478.675
69	Indole alkaloid biosynthesis (3)	16	3	0.017486	0.00559717	0.000130731	57.3789	40.1895	61.7606	35.1166
24	Carbohydrate digestion and absorption (2)	16	2	0.372065	2.20387e-10	0.000104026	4.48156	5.87972	34.61	15.3287
132	Spliceosome (98)	17	98	0.222222	0.00118647	0.260035	5626.04	5735.07	6435.36	6483.86
66	Glyoxylate and dicarboxylate metabolism (23)	17	23	0.117522	4.63176e-07	0.237103	1493.11	1437.87	1738.82	1781.65
136	Styrene degradation (3)	17	2	0.412148	0.00559717	0.0330375	26.8126	29.2948	48.0048	62.2128
44	Endocytosis (35)	18	35	0.474766	0.000555373	5.69724e-09	1182.66	1183.98	1346.76	1664.1
76	Lysine biosynthesis (9)	18	9	0.329786	0.00157006	0.00596477	128.222	120.817	162.134	196.158
33	Circadian rhythm - plant (20)	19	20	1.36847e-08	2.84246e-05	4.90596e-08	623.303	779.176	659.903	508.757
11	ASCORBIC ACID BIOSYNTHESIS (7)	19	7	8.17518e-19	9.75809e-45	4.47858e-14	1637.49	2133.68	1194.6	848.832
35	Cutin, suberine and wax biosynthesis (6)	19	6	2.16749e-27	9.52766e-28	2.27336e-28	118.512	272.611	114.538	25.7955
113	Polycyclic aromatic hydrocarbon degradation (3)	19	3	9.09343e-65	1.39946e-59	7.9565e-18	37.6449	229.613	41.4732	3.20819
61	Glycolysis / Gluconeogenesis (30)	20	30	1.15721e-06	0.00220088	0.260035	1515.03	1737.63	1551.74	1572.55
23	CAPSAICINOID BIOSYNTHESIS (13)	20	13	1.75243e-145	0.00749329	0.0455401	1228.46	2460.44	2235.83	2115.31
133	Starch and sucrose metabolism (31)	21	31	0.00133584	2.19171e-13	1.535e-21	1176.16	1298.75	986.531	1463.02
147	Ubiquitin mediated proteolysis (55)	22	55	0.00189948	0.0954042	9.38543e-14	2129.24	2308.35	2426.12	1841.52
85	mRNA surveillance pathway (46)	22	46	0.00165648	0.0698443	3.37756e-06	1420.8	1565.45	1663.84	1424.86
14	beta-Alanine metabolism (13)	22	13	0.000221066	0.27354	1.69488e-12	188.337	245.532	235.25	136.936
137	Sulfur metabolism (10)	22	10	4.63277e-07	0.4324	0.00714552	289.531	385.391	389.84	337.979
39	Diterpenoid biosynthesis (8)	22	8	0.000342202	0.0584848	6.08264e-05	42.3639	71.179	88.9914	55.2762
36	Cyanoamino acid metabolism (7)	22	7	3.22201e-11	0.286844	2.07281e-49	124.92	213.763	225.22	55.558
64	Glycosphingolipid biosynthesis - globo series (3)	22	3	0.0045012	0.101898	3.50684e-17	42.9001	64.3482	51.8147	8.23723
104	Phenylalanine, tyrosine and tryptophan biosynthesis (21)	23	21	1.7831e-06	0.0405459	0.0683195	373.913	477.121	430.624	399.202
19	Butanoate metabolism (11)	23	11	1.93473e-13	0.0505913	0.260035	227.232	357.056	318.589	305.961
138	Sulfur relay system (9)	23	9	0.00734648	0.406497	0.0366378	266.517	314.737	320.594	283.534
100	Pentose phosphate pathway (15)	24	15	0.00667578	0.0699459	0.000556455	560.798	629.518	585.886	679.488
141	Thiamine metabolism (7)	24	7	0.000107953	0.448462	9.89288e-20	146.933	201.19	201.564	384.332
20	C5-Branched dibasic acid metabolism (4)	24	4	2.85087e-06	0.0225591	8.27555e-16	97.6871	152.083	123.896	232.052
21	Caffeine metabolism (2)	24	2	3.43275e-05	0.399449	0.00596477	26.33	53.7474	51.7105	72.4443
78	Lysosome (29)	25	29	5.40076e-08	7.71854e-05	0.000236831	1883.85	2173.61	2494.63	2206.42
98	Pantothenate and CoA biosynthesis (16)	25	16	6.63262e-16	8.69687e-34	2.42022e-23	360.817	538.58	870.843	567.357
103	Phenylalanine metabolism (14)	25	14	0.00147641	6.17915e-09	1.67107e-18	92.3731	127.357	207.571	99.3092
111	Plant hormone signal transduction (39)	26	39	0.00774536	5.77064e-29	0.032764	1298.53	1399.61	2098.46	2231.86
105	Phenylpropanoid biosynthesis (17)	27	17	1.11413e-17	0.00154777	8.1209e-05	119.021	236.771	292.895	373.031
145	Tyrosine metabolism (16)	27	16	3.88774e-06	0.00734904	2.81125e-305	292.757	380.284	440.6	2004.83
143	Tryptophan metabolism (11)	27	11	0.000362129	7.47325e-07	7.87357e-12	360.637	435.997	551.336	752.834

## Sheet: Column Description
COLUMN	DESCRIPTION
Id	Numerical identifier for the Metabolic Pathway
Pathway	Metabolic Pathway
Pattern	Number of pattern of expression (see Table 2 in main text; DDD corresponds to pattern 1, etc.)
NumGenes	Number of genes grouped into this Metabolic Pathway
Q10to20	Q value for test between 10 and 20 DAA
Q20to40	Q value for test between 20 and 40 DAA
Q40to60	Q value for test between 40 and 60 DAA
TPM10	Weighted Expression at 10 DAA in Transcripts Per Million (average of two biological replicates)
TPM20	Weighted Expression at 20 DAA in Transcripts Per Million (average of two biological replicates)
TPM40	Weighted Expression at 40 DAA in Transcripts Per Million (average of two biological replicates)
TPM60	Weighted Expression at 60 DAA in Transcripts Per Million (average of two biological replicates)
